# Supplementary material for: Proteomic and Biochemical Analyses of the Cotyledon and Root of Flooding-Stressed Soybean Plants
Source: PLoS One. 2013 Jun 14;8(6):e65301. doi: 10.1371/journal.pone.0065301 (PMC3683008; doi:10.1371/journal.pone.0065301)
Supplement: Table S1 — The results of Student’s t test for each spot in 2-DE pattern of root proteins. (XLSX) [file pone.0065301.s007.xlsx]

## Sheet: #A c2-t4
Table S1. The intensities and standard deviations for all spots of root proteins
C2-T4									Average		SE					Average		SE					Average		SE
SSP	c2-1 filter	c2-2 filter	c2-3 filter	t4-1filter	t4-2 filter	t4-3 filter		SSP	Control	Treatment	Control	Treatment	TTEST		SSP	Control	Treatment	Control	Treatment	TTEST		SSP	Control	Treatment	Control	Treatment	TTEST
3	446	744.4	1080.8	1662.5	1609.1	1816.9		3	757.067	1696.17	183.36	62.3038	0.0225874		6805	456.033	141.5	32.3247	28.6525	0.000137082		5	21.2	48.7	2.31157	4.07308	0.0309068
5	25.8	19.3	18.5	48.4	41.8	55.9		5	21.2	48.7	2.31157	4.07308	0.0309068		6002	10.3	18.7667	3.62905	3.83029	0.000573008		1001	21.7667	17.4333	5.33615	5.98396	0.0281172
101	16.7	20.2	22.3	91.9	196.7	218.1		101	19.7333	168.9	1.63333	38.9925	0.0574974		4705	23.5333	9.96667	1.82696	1.29142	0.00155989		1203	13.2	16.0333	0.929157	0.935117	0.00385305
204	16.9	20.2	37.5	9.7	75.7	41.9		204	24.8667	42.4333	6.3881	19.0544	0.458006		1203	13.2	16.0333	0.929157	0.935117	0.00385305		2004	24.3667	33.2	4.01262	2.84488	0.0184579
205	62.4	62.4	116.2	14.5	35.9	111.5		205	80.3333	53.9667	17.9333	29.4225	0.168806		5701	26	77.1	3.50428	6.60101	0.00399451		2802	11.7667	16.9667	2.18352	1.51033	0.0229752
206	13.3	7.4	40.4	15.4	8.2	22.3		206	20.3667	15.3	10.1604	4.07063	0.518848		3701	26.1667	16	4.73861	4.87887	0.00465422		3202	15.7667	23.6667	0.504425	1.48137	0.0263224
602	56.6	60.2	20.6	91.2	9.4	26.2		602	45.8	42.2667	12.6428	24.9427	0.900841		3702	15.8	10.2667	0.907377	1.1865	0.005328		3604	12.6667	29.1	3.04759	0.568624	0.0291532
703	31.9	18.1	16.9	36.6	13.8	17.3		703	22.3	22.5667	4.81248	7.08904	0.927637		6603	17.4667	48.7	4.73298	3.89744	0.00580686		3701	26.1667	16	4.73861	4.87887	0.00465422
706	21.8	17.9	86.8	195.2	63.1	205.9		706	42.1667	154.733	22.345	45.9207	0.0938471		6401	83.4667	462.267	29.0869	51.5998	0.00587757		3702	15.8	10.2667	0.907377	1.1865	0.005328
707	12.9	21.5	15	2.4	20.8	8		707	16.4667	10.4	2.58865	5.44549	0.168612		5508	27.9	15.1333	2.08087	0.887568	0.0110488		3703	37.1333	18.2667	3.98595	0.808977	0.0293894
801	32.5	43.9	56.9	59.5	66.8	54.6		801	44.4333	60.3	7.04872	3.54448	0.225386		7107	49.5667	40.3667	7.93312	8.09492	0.011305		3805	13.2667	8.33333	2.2063	1.1893	0.0402148
803	56.3	29.9	15	24.7	20.1	15.1		803	33.7333	19.9667	12.0754	2.77208	0.279291		7003	12.9333	23.0667	1.72852	1.41696	0.0119345		4103	35.2333	25.1	0.693622	1.32288	0.0312378
1001	31.8	13.6	19.9	28.4	7.8	16.1		1001	21.7667	17.4333	5.33615	5.98396	0.0281172		8603	49	24.5667	3.55106	3.85155	0.0139536		4602	18	15.8667	2.45561	2.46937	0.0349443
1002	19.8	12.3	34.3	32.1	147.8	23.4		1002	22.1333	67.7667	6.45712	40.0954	0.420928		2004	24.3667	33.2	4.01262	2.84488	0.0184579		4701	44.9667	26.3333	1.63741	5.28404	0.0443355
1003	73.4	79	88.3	125.5	67.9	151.8		1003	80.2333	115.067	4.34524	24.7753	0.272084		4803	14.9	11	0.404145	0.916515	0.0193656		4705	23.5333	9.96667	1.82696	1.29142	0.00155989
1101	15.6	18.1	15.1	17.8	16.8	23.1		1101	16.2667	19.2333	0.927961	1.95477	0.388154		1803	236.6	161.633	27.5025	28.7176	0.0213715		4801	15.0667	9.53333	1.44376	1.94108	0.0368676
1203	12.7	11.9	15	15.2	15	17.9		1203	13.2	16.0333	0.929157	0.935117	0.00385305		3	757.067	1696.17	183.36	62.3038	0.0225874		4803	14.9	11	0.404145	0.916515	0.0193656
1204	42.9	31.2	56.7	67	69.4	124.5		1204	43.6	86.9667	7.36953	18.7795	0.0779927		2802	11.7667	16.9667	2.18352	1.51033	0.0229752		5501	17.3	23.5333	1.15326	1.85502	0.0357622
1301	12.7	3.2	15.7	12.9	4.8	28.3		1301	10.5333	15.3333	3.76755	6.8921	0.345509		4506	50.7	16.2333	2.47857	2.90765	0.0235589		5503	20.4667	10.3	5.76927	4.46019	0.0472889
1302	45.2	23.5	21.7	36.3	51.7	6.6		1302	30.1333	31.5333	7.55123	13.2356	0.926969		7603	30.4333	18.5333	4.19537	3.29511	0.0260831		5508	27.9	15.1333	2.08087	0.887568	0.0110488
1303	63.2	41.9	54.2	69.1	24.3	30.9		1303	53.1	41.4333	6.17333	13.9639	0.321682		3202	15.7667	23.6667	0.504425	1.48137	0.0263224		5602	13.8333	6.76667	2.5208	1.08985	0.0392968
1401	19.2	19.4	16.6	8.8	19.6	17.9		1401	18.4	15.4333	0.90185	3.35278	0.509826		1001	21.7667	17.4333	5.33615	5.98396	0.0281172		6002	10.3	18.7667	3.62905	3.83029	0.000573008
1402	31.3	15.7	33.9	39.8	19.2	39.6		1402	26.9667	32.8667	5.68311	6.83358	0.0552035		3604	12.6667	29.1	3.04759	0.568624	0.0291532		6603	17.4667	48.7	4.73298	3.89744	0.00580686
1403	12	4.5	25.9	12.8	15.5	25		1403	14.1333	17.7667	6.26906	3.6997	0.431296		3703	37.1333	18.2667	3.98595	0.808977	0.0293894		7003	12.9333	23.0667	1.72852	1.41696	0.0119345
1502	27.1	15.8	17.6	29.8	16.7	26.3		1502	20.1667	24.2667	3.50539	3.91592	0.224202		7402	23.2	16.7667	3.17857	2.05129	0.0308358		7105	25.9667	39.8667	3.81066	1.5899	0.0496601
1505	63.4	56.7	99	61.7	49.7	133		1505	73.0333	81.4667	13.1266	25.9985	0.579713		5	21.2	48.7	2.31157	4.07308	0.0309068		7401	38.4	24.1333	3.9128	2.06263	0.0397841
1601	413.5	307	112.6	241.3	319.1	138.1		1601	277.7	232.833	88.0891	52.4214	0.554657		4103	35.2333	25.1	0.693622	1.32288	0.0312378		7402	23.2	16.7667	3.17857	2.05129	0.0308358
1605	24.3	19.3	49.6	65.9	38.9	69.5		1605	31.0667	58.1	9.3784	9.65609	0.0655411		4901	69.3333	35.0667	11.1787	7.26667	0.0318966		7603	30.4333	18.5333	4.19537	3.29511	0.0260831
1607	184.5	244.5	16.6	95.3	52.1	40.2		1607	148.533	62.5333	68.2026	16.7396	0.301922		7804	138.633	66.7667	18.0953	22.6769	0.0323992		7702	13.7333	11.1667	1.14649	1.25477	0.036521
1608	247.3	153	293.8	207	187.9	318.8		1608	231.367	237.9	41.4188	40.8241	0.807818		8203	13.4667	27.4667	0.676593	2.31685	0.0333096		8203	13.4667	27.4667	0.676593	2.31685	0.0333096
1701	95	42.9	29	12.8	82.4	17.7		1701	55.6333	37.6333	20.0882	22.428	0.660735		4602	18	15.8667	2.45561	2.46937	0.0349443		8603	49	24.5667	3.55106	3.85155	0.0139536
1801	22.5	16.4	16.2	12.9	13	8.6		1801	18.3667	11.5	2.06747	1.45029	0.0640617		5501	17.3	23.5333	1.15326	1.85502	0.0357622
1802	96.2	13.5	123.3	74	25.1	14.5		1802	77.6667	37.8667	33.0233	18.324	0.382552		7702	13.7333	11.1667	1.14649	1.25477	0.036521		SSP	Control	Treatment	Control	Treatment	TTEST
1803	285.8	190.7	233.3	199.1	105.2	180.6		1803	236.6	161.633	27.5025	28.7176	0.0213715		4801	15.0667	9.53333	1.44376	1.94108	0.0368676		1803	236.6	161.633	27.5025	28.7176	0.0213715
1804	82	206.7	48.4	184.2	29.6	103.9		1804	112.367	105.9	48.1537	44.6404	0.947135		2401	115.9	71.5667	11.0564	4.37201	0.0370219		2401	115.9	71.5667	11.0564	4.37201	0.0370219
1805	26.9	25.4	15.4	37.7	244.4	13.1		1805	22.5667	98.4	3.6094	73.3446	0.401002		5604	49.4333	92.5667	0.785988	7.93312	0.0385157		4506	50.7	16.2333	2.47857	2.90765	0.0235589
1904	12	16.1	15.9	17.3	15.6	12.3		1904	14.6667	15.0667	1.33458	1.4678	0.892193		5602	13.8333	6.76667	2.5208	1.08985	0.0392968		4901	69.3333	35.0667	11.1787	7.26667	0.0318966
1905	42.2	65.3	17.9	28	19.1	23.9		1905	41.8	23.6667	13.6847	2.57186	0.355128		7401	38.4	24.1333	3.9128	2.06263	0.0397841		5604	49.4333	92.5667	0.785988	7.93312	0.0385157
2001	111.1	74	106.9	106.8	62.3	92.9		2001	97.3333	87.3333	11.7295	13.1441	0.0759997		3805	13.2667	8.33333	2.2063	1.1893	0.0402148		5701	26	77.1	3.50428	6.60101	0.00399451
2002	31.7	42.3	45.9	46.6	28.4	95.4		2002	39.9667	56.8	4.26198	20.0023	0.455331		4701	44.9667	26.3333	1.63741	5.28404	0.0443355		7107	49.5667	40.3667	7.93312	8.09492	0.011305
2003	12.6	17.8	19.1	22.8	16.1	111.8		2003	16.5	50.2333	1.98578	30.844	0.373596		5503	20.4667	10.3	5.76927	4.46019	0.0472889		7804	138.633	66.7667	18.0953	22.6769	0.0323992
2004	24.4	31.3	17.4	33.8	37.8	28		2004	24.3667	33.2	4.01262	2.84488	0.0184579		8102	10.4333	146.233	2.45244	30.4762	0.0478138		8102	10.4333	146.233	2.45244	30.4762	0.0478138
2101	21.5	10.5	15.6	16.7	7.6	20.1		2101	15.8667	14.8	3.17822	3.7314	0.743053		7105	25.9667	39.8667	3.81066	1.5899	0.0496601
2102	14.4	41	19.6	22.9	29.8	18.6		2102	25	23.7667	8.13962	3.26207	0.848451		3806	13.4	10.3333	0.953939	0.841295	0.0511934		SSP	Control	Treatment	Control	Treatment	TTEST
2201	35.2	40.2	28.4	33.4	38.1	20.6		2201	34.6	30.7	3.41955	5.22909	0.183772		8302	58.4667	31.9	2.0955	4.53909	0.0519741		3	757.067	1696.17	183.36	62.3038	0.0225874
2301	10.5	60.9	15.8	42.4	21.4	7.7		2301	29.0667	23.8333	15.99	10.0906	0.8237		3403	27.1333	8.46667	3.46715	1.44491	0.0543562		6401	83.4667	462.267	29.0869	51.5998	0.00587757
2302	33.1	52.5	33.6	22.7	25.9	21.7		2302	39.7333	23.4333	6.38496	1.26667	0.0875325		2804	11.4	13.8	2.83078	2.51462	0.0547566		6805	456.033	141.5	32.3247	28.6525	0.000137082
2401	124.2	94	129.5	79.8	64.9	70		2401	115.9	71.5667	11.0564	4.37201	0.0370219		1402	26.9667	32.8667	5.68311	6.83358	0.0552035
2403	14.2	5.9	15	14.5	6.2	8.8		2403	11.7	9.83333	2.90918	2.45108	0.479739		4502	16.3	13.6667	1.10604	0.548736	0.0569139
2404	2.7	42.2	15	5.4	118.8	156.6		2404	19.9667	93.6	11.67	45.4299	0.207914		101	19.7333	168.9	1.63333	38.9925	0.0574974
2405	27.4	27.5	21.3	32.4	26.5	49.6		2405	25.4	36.1667	2.0502	6.92925	0.351488		4605	20.0333	23.7	1.73429	0.802081	0.0599321
2407	212.9	70.9	232.7	199.7	61.8	18.5		2407	172.167	93.3333	50.9549	54.6325	0.364321		2703	86.1	60.2333	17.1768	14.2536	0.0603688
2409	47.9	226.5	100.2	28.1	65.3	95.2		2409	124.867	62.8667	53.012	19.4083	0.339109		3002	25.6667	68.8	6.87564	16.0337	0.0614683
2501	85.5	26.1	15.2	88.2	67.3	14.9		2501	42.2667	56.8	21.8445	21.8015	0.390342		4902	36.2333	24.5667	1.30937	1.89854	0.0616386
2503	19.5	97.6	21.7	18.8	14.7	30.2		2503	46.2667	21.2333	25.6745	4.63693	0.479718		6104	18.2333	148.067	4.15144	32.5927	0.062845
2505	33.6	25.1	54.8	17.9	10.4	20.3		2505	37.8333	16.2	8.83107	2.98161	0.0783416		1801	18.3667	11.5	2.06747	1.45029	0.0640617
2601	43.5	56.5	61.8	73.9	17.4	44.5		2601	53.9333	45.2667	5.4364	16.3146	0.713867		4702	13.9667	9.73333	2.33833	1.69738	0.0643282
2602	15.5	166.2	15	12.8	33.3	102.2		2602	65.5667	49.4333	50.3169	27.0389	0.824227		1605	31.0667	58.1	9.3784	9.65609	0.0655411
2701	14.7	27.8	19.8	14.9	11.6	22.8		2701	20.7667	16.4333	3.81241	3.32282	0.544473		7203	27.5667	90.0333	13.7133	8.0466	0.0715946
2702	16.1	11.3	21.4	30	13.4	29.9		2702	16.2667	24.4333	2.91681	5.51674	0.13895		2001	97.3333	87.3333	11.7295	13.1441	0.0759997
2703	85.8	56.5	116	49.3	42.9	88.5		2703	86.1	60.2333	17.1768	14.2536	0.0603688		1204	43.6	86.9667	7.36953	18.7795	0.0779927
2704	37.1	25.3	22	38	23.1	39.4		2704	28.1333	33.5	4.58342	5.21568	0.470701		2505	37.8333	16.2	8.83107	2.98161	0.0783416
2705	14	18.1	27.1	17.1	15.7	17.1		2705	19.7333	16.6333	3.86882	0.466667	0.500108		4703	23.4	31.5667	4.13078	2.86201	0.0809649
2706	11.4	14	15.1	11.5	9.4	17.2		2706	13.5	12.7	1.09697	2.33024	0.726032		4101	48.0667	24.6667	2.4504	6.17639	0.0855234
2707	20	27.3	19	15.9	15.4	14.3		2707	22.1	15.2	2.61598	0.472582	0.110473		4401	57.7	24.8333	6.60328	3.89244	0.0860233
2708	29.3	29.1	15.2	20.9	22.8	26.8		2708	24.5333	23.5	4.66702	1.73877	0.88561		2302	39.7333	23.4333	6.38496	1.26667	0.0875325
2801	12.6	16.1	20.6	26	13	17.1		2801	16.4333	18.7	2.31541	3.8371	0.723371		7501	34.5333	19.2	6.69585	1.90088	0.0908061
2802	8.3	11.2	15.8	14.2	17.3	19.4		2802	11.7667	16.9667	2.18352	1.51033	0.0229752		706	42.1667	154.733	22.345	45.9207	0.0938471
2803	13.4	17.2	16.3	13.3	8.6	12.8		2803	15.6333	11.5667	1.14649	1.49034	0.241431		5404	19.9333	76.3667	4.93468	24.0285	0.0998881
2804	6.6	11.2	16.4	10.1	12.7	18.6		2804	11.4	13.8	2.83078	2.51462	0.0547566		7608	15.2667	9.86667	2.40093	1.14649	0.104056
2805	15.2	25.9	22.5	10.2	12.7	27.1		2805	21.2	16.6667	3.15647	5.26635	0.471101		8404	214.4	277.5	25.7065	7.88606	0.106103
2901	53.8	60.4	19.7	60.5	40.6	24.4		2901	44.6333	41.8333	12.6114	10.4394	0.773638		7306	57.1333	103.433	6.23547	10.9095	0.108049
2902	8.8	52.9	18.7	19.6	34.3	10.4		2902	26.8	21.4333	13.3593	6.95996	0.596803		2707	22.1	15.2	2.61598	0.472582	0.110473
2903	9.1	11.7	15.1	10.2	7.8	7.4		2903	11.9667	8.46667	1.73718	0.874325	0.30329		7302	19.2667	39.4333	2.42579	5.62564	0.114784
3001	51.7	47.4	18.3	40.2	9.5	40.2		3001	39.1333	29.9667	10.4904	10.2333	0.649185		6102	91.8333	149.5	17.2643	15.9312	0.115332
3002	37.3	13.5	26.2	100.8	54.6	51		3002	25.6667	68.8	6.87564	16.0337	0.0614683		5505	39	20.4	6.62747	0.702377	0.118493
3101	8.4	14.3	15	9	8.6	12.1		3101	12.5667	9.9	2.09311	1.10604	0.280941		5802	12.1667	6.4	2.12629	0.602771	0.118848
3103	40.3	44.5	36.4	46	41.6	60.6		3103	40.4	49.4	2.3388	5.74224	0.377228		5507	43.2667	71.1333	5.04458	9.15284	0.119069
3202	14.8	16	16.5	23	21.5	26.5		3202	15.7667	23.6667	0.504425	1.48137	0.0263224		4507	16.0667	13.2333	0.578312	0.883805	0.123245
3203	16.9	11.6	32.8	16.9	17.1	22		3203	20.4333	18.6667	6.36981	1.66767	0.747525		3603	150.233	69.5333	29.7428	9.34458	0.124776
3204	33.8	41.8	15.8	39.9	25	49.5		3204	30.4667	38.1333	7.68838	7.12749	0.651891		4303	11.3667	15	1.88886	0.450925	0.127721
3302	29.2	43.9	42.1	26.1	18.7	37		3302	38.4	27.2667	4.62925	5.31486	0.25538		5506	34.5667	19.2333	5.98173	2.818	0.128497
3401	26.8	9.9	14.9	17.1	13.9	34		3401	17.2	21.6667	5.01232	6.23547	0.644988		8307	20.1667	55.5	6.72863	11.8034	0.130415
3402	33.7	22.3	42.6	26.2	15.2	9.7		3402	32.8667	17.0333	5.8749	4.85054	0.204703		8701	18.2667	10.1	3.33483	1.41067	0.133572
3403	32.2	28.7	20.5	8.6	5.9	10.9		3403	27.1333	8.46667	3.46715	1.44491	0.0543562		3801	10.3667	5.23333	2.55103	0.484195	0.135186
3501	21.2	32.7	28.1	31.3	11	30		3501	27.3333	24.1	3.34182	6.56074	0.766758		2702	16.2667	24.4333	2.91681	5.51674	0.13895
3502	43.4	47.9	46.5	28.4	15	48.3		3502	45.9333	30.5667	1.32958	9.67373	0.264815		7102	27.2	20.7333	5.3507	2.65602	0.143118
3503	9.6	19	22.4	12.8	9.6	21.9		3503	17	14.7667	3.82797	3.68435	0.610932		3504	266.1	60.9667	76.4746	13.438	0.144642
3504	297.7	120.7	379.9	71.4	77.2	34.3		3504	266.1	60.9667	76.4746	13.438	0.144642		7201	48	21.3	8.55122	3.06649	0.147177
3601	15.9	15.4	71.1	19.8	23.2	28.9		3601	34.1333	23.9667	18.4839	2.65477	0.591355		8306	64.1667	138.1	13.438	35.8365	0.150175
3602	136	164.8	113	154.4	61.5	132.5		3602	137.933	116.133	14.9846	28.0387	0.646197		5401	19.5667	14.9333	0.683943	1.3776	0.151286
3603	121.8	119.2	209.7	86.3	54	68.3		3603	150.233	69.5333	29.7428	9.34458	0.124776		7108	10.7	16.6333	3.09246	4.99878	0.15163
3604	8.9	10.4	18.7	28	29.9	29.4		3604	12.6667	29.1	3.04759	0.568624	0.0291532		4704	16.7667	30.6333	1.78543	8.09163	0.159653
3701	19.7	35.4	23.4	8.4	25.1	14.5		3701	26.1667	16	4.73861	4.87887	0.00465422		7104	16.1667	11.0667	0.584047	2.83392	0.161452
3702	17.2	14.1	16.1	11.6	7.9	11.3		3702	15.8	10.2667	0.907377	1.1865	0.005328		707	16.4667	10.4	2.58865	5.44549	0.168612
3703	45.1	33.4	32.9	19.7	16.9	18.2		3703	37.1333	18.2667	3.98595	0.808977	0.0293894		205	80.3333	53.9667	17.9333	29.4225	0.168806
3704	31.2	15.8	27.1	31.7	19.4	23.3		3704	24.7	24.8	4.60471	3.62905	0.967061		5702	15.2667	25.6667	2.65225	4.04489	0.176623
3705	62.7	59.5	62.6	64.5	42.6	62.5		3705	61.6	56.5333	1.0504	6.99055	0.483656		6304	19.1	24.3333	3.25115	3.12054	0.180187
3801	6.2	9.9	15	4.7	4.8	6.2		3801	10.3667	5.23333	2.55103	0.484195	0.135186		4604	60.3333	36.9333	19.3222	9.30705	0.181298
3802	6.7	12.3	15.9	7.2	6.7	14.5		3802	11.6333	9.46667	2.67665	2.5208	0.352295		6901	11.8333	5.4	1.71399	1.66233	0.183514
3803	9.7	12	15.7	6.5	12	9.7		3803	12.4667	9.4	1.7477	1.59478	0.218879		2201	34.6	30.7	3.41955	5.22909	0.183772
3804	10.2	13.3	15.6	12.9	11.2	13.1		3804	13.0333	12.4	1.56454	0.602771	0.741083		5603	16.0667	28.2667	0.98714	5.97839	0.184161
3805	8.9	16	14.9	6	9.9	9.1		3805	13.2667	8.33333	2.2063	1.1893	0.0402148		5801	21.6667	33.2	2.36948	4.55009	0.195679
3806	11.8	13.3	15.1	8.7	11.5	10.8		3806	13.4	10.3333	0.953939	0.841295	0.0511934		4105	17.4667	20.5333	1.65965	1.99109	0.203754
4001	13.2	11.6	21.8	18.9	17.3	17.7		4001	15.5333	17.9667	3.16719	0.48074	0.533972		3402	32.8667	17.0333	5.8749	4.85054	0.204703
4003	18.5	77.6	55	25.9	74.2	41		4003	50.3667	47.0333	17.2173	14.2656	0.643529		8402	25.3	45.0333	7.07766	4.6563	0.20647
4101	52.8	44.6	46.8	17.9	19.1	37		4101	48.0667	24.6667	2.4504	6.17639	0.0855234		2404	19.9667	93.6	11.67	45.4299	0.207914
4103	34	36.4	35.3	25.6	22.6	27.1		4103	35.2333	25.1	0.693622	1.32288	0.0312378		7002	107.433	117.8	11.7124	15.4696	0.210856
4104	17.1	25.9	23	20.3	19	29.9		4104	22	23.0667	2.58908	3.43721	0.820094		3803	12.4667	9.4	1.7477	1.59478	0.218879
4105	16.5	20.7	15.2	16.8	23.6	21.2		4105	17.4667	20.5333	1.65965	1.99109	0.203754		8401	17.7667	13.4667	1.33208	1.28755	0.22186
4201	11.3	10.8	15.7	13.4	14.2	11.7		4201	12.6	13.1	1.55671	0.737111	0.846835		8301	49.3667	93.7	13.6372	13.8655	0.222803
4202	49	38.7	59.5	47.6	58.3	68.2		4202	49.0667	58.0333	6.00454	5.9482	0.277297		1502	20.1667	24.2667	3.50539	3.91592	0.224202
4301	19.8	10.1	21.5	17.5	19.2	12.1		4301	17.1333	16.2667	3.55074	2.14035	0.886997		5803	23.0333	18.4333	1.84782	1.05251	0.22489
4302	18	15	18.4	22.9	23.6	8.6		4302	17.1333	18.3667	1.0729	4.88751	0.846634		5704	12	21.5	1.98578	4.90951	0.225335
4303	9	10	15.1	14.5	14.6	15.9		4303	11.3667	15	1.88886	0.450925	0.127721		801	44.4333	60.3	7.04872	3.54448	0.225386
4401	49.7	70.8	52.6	26.9	17.3	30.3		4401	57.7	24.8333	6.60328	3.89244	0.0860233		5102	55.3333	47.4333	9.44852	6.71574	0.225701
4502	18.5	15	15.4	14.6	12.7	13.7		4502	16.3	13.6667	1.10604	0.548736	0.0569139		8206	25.2	35.2333	7.70346	2.9734	0.225981
4503	19.9	15.3	34.3	27.9	16.9	31.5		4503	23.1667	25.4333	5.72286	4.39141	0.544842		5804	24.2333	16	0.635959	5.56507	0.237098
4505	20.1	15.2	15	29.7	16.7	15.9		4505	16.7667	20.7667	1.66767	4.47263	0.290003		7403	23.5	22.9	2.31157	2.55016	0.237999
4506	53.8	52.5	45.8	12.7	14	22		4506	50.7	16.2333	2.47857	2.90765	0.0235589		2803	15.6333	11.5667	1.14649	1.49034	0.241431
4507	16	17.1	15.1	15	12.3	12.4		4507	16.0667	13.2333	0.578312	0.883805	0.123245		5901	12.3	8.4	2.04042	1.26623	0.245946
4508	18.1	15.3	19.3	7	17.6	16		4508	17.5667	13.5333	1.18509	3.29916	0.40829		8209	16.0333	62.6667	6.74595	34.8965	0.247062
4601	22.8	30.1	15.4	17.2	20.1	26.7		4601	22.7667	21.3333	4.24356	2.81089	0.845753		7805	147.9	65.6	55.9932	15.3461	0.251877
4602	14.7	22.8	16.5	13.2	20.8	13.6		4602	18	15.8667	2.45561	2.46937	0.0349443		7305	19.4667	36.0333	2.65916	13.0902	0.25425
4603	29.5	20.4	26.2	15.6	30.9	28.8		4603	25.3667	25.1	2.65978	4.78853	0.973776		5002	37.1333	24.2667	8.89688	1.29142	0.254546
4604	67.1	89.9	24	47.7	44.7	18.4		4604	60.3333	36.9333	19.3222	9.30705	0.181298		3302	38.4	27.2667	4.62925	5.31486	0.25538
4605	18.4	18.2	23.5	22.8	23	25.3		4605	20.0333	23.7	1.73429	0.802081	0.0599321		5101	17.6	9.96667	5.91805	2.13411	0.26177
4701	46.8	41.7	46.4	26.1	17.3	35.6		4701	44.9667	26.3333	1.63741	5.28404	0.0443355		8403	23.7333	37.2	4.99744	13.4374	0.262548
4702	9.5	17.4	15	7.3	13	8.9		4702	13.9667	9.73333	2.33833	1.69738	0.0643282		3502	45.9333	30.5667	1.32958	9.67373	0.264815
4703	16.1	23.7	30.4	25.9	35.1	33.7		4703	23.4	31.5667	4.13078	2.86201	0.0809649		1003	80.2333	115.067	4.34524	24.7753	0.272084
4704	18.7	13.2	18.4	37.6	14.5	39.8		4704	16.7667	30.6333	1.78543	8.09163	0.159653		8405	38.5	58.7333	6.69726	7.68339	0.275687
4705	22.8	27	20.8	9.5	12.4	8		4705	23.5333	9.96667	1.82696	1.29142	0.00155989		4202	49.0667	58.0333	6.00454	5.9482	0.277297
4801	12.6	17.6	15	7.9	13.4	7.3		4801	15.0667	9.53333	1.44376	1.94108	0.0368676		803	33.7333	19.9667	12.0754	2.77208	0.279291
4802	15.8	8.1	15.3	13.8	22.8	11.1		4802	13.0667	15.9	2.48752	3.53695	0.681715		3101	12.5667	9.9	2.09311	1.10604	0.280941
4803	15.6	14.2	14.9	12.8	9.8	10.4		4803	14.9	11	0.404145	0.916515	0.0193656		5807	51.1	14.4667	28.4518	3.80453	0.287541
4901	73	86.6	48.4	44.6	39.8	20.8		4901	69.3333	35.0667	11.1787	7.26667	0.0318966		6502	11.0667	19.2333	2.22436	7.91209	0.289837
4902	35.4	34.5	38.8	23.3	28.3	22.1		4902	36.2333	24.5667	1.30937	1.89854	0.0616386		4505	16.7667	20.7667	1.66767	4.47263	0.290003
5002	29.1	27.4	54.9	25.3	21.7	25.8		5002	37.1333	24.2667	8.89688	1.29142	0.254546		8303	69.8333	125.967	12.1117	47.6589	0.300228
5003	39.6	7.3	15.8	59.5	8.7	17.6		5003	20.9	28.6	9.66661	15.6622	0.334167		1607	148.533	62.5333	68.2026	16.7396	0.301922
5101	13.3	10.2	29.3	12.2	5.7	12		5101	17.6	9.96667	5.91805	2.13411	0.26177		2903	11.9667	8.46667	1.73718	0.874325	0.30329
5102	50	42.3	73.7	49.8	34.8	57.7		5102	55.3333	47.4333	9.44852	6.71574	0.225701		7602	25.7	14.1	3.42685	5.44426	0.320797
5105	19.7	18.4	24.6	25.5	12.3	17.2		5105	20.9	18.3333	1.88768	3.85242	0.60334		1303	53.1	41.4333	6.17333	13.9639	0.321682
5106	27.5	21.8	47.3	40.2	43.8	26		5106	32.2	36.6667	7.72722	5.43364	0.766628		8602	11.5	23.7333	5.54887	14.2128	0.324723
5201	8.9	6.2	19.1	14.9	10	13.8		5201	11.4	12.9	3.9281	1.48436	0.70682		5504	27.6333	18.8667	5.46941	2.35112	0.326206
5301	20.5	19.4	19	23.3	18.5	21.4		5301	19.6333	21.0667	0.448454	1.39563	0.346003		5003	20.9	28.6	9.66661	15.6622	0.334167
5302	10.3	14.5	15.9	31	15.7	16.2		5302	13.5667	20.9667	1.68259	5.01874	0.381915		7505	12.9	18.3333	1.80831	3.07155	0.33517
5303	55.4	43.2	47.5	47.2	61.7	27.6		5303	48.7	45.5	3.57258	9.88045	0.804711		2409	124.867	62.8667	53.012	19.4083	0.339109
5304	55.2	50.3	42.6	43.5	56.9	27.6		5304	49.3667	42.6667	3.66712	8.46844	0.423676		6806	15.1667	13.7333	1.63435	0.578312	0.342342
5305	92.4	27.6	58.3	77.2	85.2	67.8		5305	59.4333	76.7333	18.7147	5.02836	0.503279		9201	33.2333	55.8	11.8953	6.85493	0.344148
5401	18.2	20.2	20.3	17.6	13	14.2		5401	19.5667	14.9333	0.683943	1.3776	0.151286		6904	51.8667	10	36.377	2.83608	0.344482
5402	16	16.5	15	19.1	12.5	10.4		5402	15.8333	14	0.440959	2.62107	0.535679		7604	120.867	90.8667	20.7858	3.73021	0.345424
5403	12.5	18	17	15.9	15.7	13.7		5403	15.8333	15.1	1.69148	0.702377	0.758838		1301	10.5333	15.3333	3.76755	6.8921	0.345509
5404	15.2	29.8	14.8	65.3	122.4	41.4		5404	19.9333	76.3667	4.93468	24.0285	0.0998881		5301	19.6333	21.0667	0.448454	1.39563	0.346003
5501	18.3	18.6	15	26.9	23.2	20.5		5501	17.3	23.5333	1.15326	1.85502	0.0357622		6602	13.2667	8.53333	1.33458	2.61173	0.347152
5502	24.8	26.3	22.1	30.5	20.9	22.2		5502	24.4	24.5333	1.22882	3.00684	0.97059		2405	25.4	36.1667	2.0502	6.92925	0.351488
5503	32	14.4	15	18.7	8.7	3.5		5503	20.4667	10.3	5.76927	4.46019	0.0472889		3802	11.6333	9.46667	2.67665	2.5208	0.352295
5504	33.4	16.7	32.8	14.2	20.7	21.7		5504	27.6333	18.8667	5.46941	2.35112	0.326206		6903	11.0333	7.3	2.29226	0.929157	0.354657
5505	34.2	30.7	52.1	19.6	21.8	19.8		5505	39	20.4	6.62747	0.702377	0.118493		1905	41.8	23.6667	13.6847	2.57186	0.355128
5506	31.9	46	25.8	13.6	21.9	22.2		5506	34.5667	19.2333	5.98173	2.818	0.128497		6905	11.7667	8.3	1.78357	1.58745	0.360433
5507	51.5	44.2	34.1	60.1	89.3	64		5507	43.2667	71.1333	5.04458	9.15284	0.119069		2407	172.167	93.3333	50.9549	54.6325	0.364321
5508	31.4	28.1	24.2	16.9	14.4	14.1		5508	27.9	15.1333	2.08087	0.887568	0.0110488		2003	16.5	50.2333	1.98578	30.844	0.373596
5601	11.6	7.7	15	9.8	17.8	16.9		5601	11.4333	14.8333	2.10898	2.53004	0.435576		6001	13.6667	16.7	1.49034	1.41892	0.376171
5602	8.9	17.2	15.4	4.7	8.4	7.2		5602	13.8333	6.76667	2.5208	1.08985	0.0392968		3103	40.4	49.4	2.3388	5.74224	0.377228
5603	16.9	14.1	17.2	38.8	27.9	18.1		5603	16.0667	28.2667	0.98714	5.97839	0.184161		5302	13.5667	20.9667	1.68259	5.01874	0.381915
5604	50.5	47.9	49.9	82	108.1	87.6		5604	49.4333	92.5667	0.785988	7.93312	0.0385157		1802	77.6667	37.8667	33.0233	18.324	0.382552
5701	22.8	22.2	33	73.5	67.9	89.9		5701	26	77.1	3.50428	6.60101	0.00399451		1101	16.2667	19.2333	0.927961	1.95477	0.388154
5702	11.9	13.4	20.5	20	33.5	23.5		5702	15.2667	25.6667	2.65225	4.04489	0.176623		2501	42.2667	56.8	21.8445	21.8015	0.390342
5703	20.2	10.7	15	18.2	21.8	14.4		5703	15.3	18.1333	2.74651	2.13646	0.565506		7607	25.6333	37.1	10.0926	1.63707	0.398515
5704	11.4	8.9	15.7	12	28.4	24.1		5704	12	21.5	1.98578	4.90951	0.225335		1805	22.5667	98.4	3.6094	73.3446	0.401002
5801	19.5	19.1	26.4	42.3	28.7	28.6		5801	21.6667	33.2	2.36948	4.55009	0.195679		8702	17.0667	12.2333	4.01926	0.733333	0.405433
5802	11.6	8.8	16.1	5.2	7.1	6.9		5802	12.1667	6.4	2.12629	0.602771	0.118848		4508	17.5667	13.5333	1.18509	3.29916	0.40829
5803	19.8	26.2	23.1	20.4	18.1	16.8		5803	23.0333	18.4333	1.84782	1.05251	0.22489		6801	43	23.1667	15.5336	8.91447	0.408629
5804	23.5	25.5	23.7	8.6	26.9	12.5		5804	24.2333	16	0.635959	5.56507	0.237098		5902	62.3667	54.5333	3.76711	6.14311	0.413015
5806	132.1	70.6	79.3	53.5	105.1	76.1		5806	94	78.2333	19.2148	14.9338	0.68208		1002	22.1333	67.7667	6.45712	40.0954	0.420928
5807	23.2	22.1	108	7.5	15.3	20.6		5807	51.1	14.4667	28.4518	3.80453	0.287541		6804	35.5	25.1667	8.70881	2.87189	0.422403
5901	8.3	13.6	15	7.9	10.8	6.5		5901	12.3	8.4	2.04042	1.26623	0.245946		5304	49.3667	42.6667	3.66712	8.46844	0.423676
5902	69.5	60.9	56.7	49	66.8	47.8		5902	62.3667	54.5333	3.76711	6.14311	0.413015		9301	17.0333	25.6667	5.17698	7.67253	0.429746
6001	10.7	14.9	15.4	18.5	17.7	13.9		6001	13.6667	16.7	1.49034	1.41892	0.376171		1403	14.1333	17.7667	6.26906	3.6997	0.431296
6002	3.4	11.8	15.7	11.5	20.3	24.5		6002	10.3	18.7667	3.62905	3.83029	0.000573008		5601	11.4333	14.8333	2.10898	2.53004	0.435576
6003	24.3	22.3	21	14.1	28.4	19.8		6003	22.5333	20.7667	0.959745	4.15625	0.743836		7703	13.3	15.1	2.65393	0.750555	0.444155
6101	82.7	46.2	28.9	42.7	74.3	44.1		6101	52.6	53.7	15.857	10.3079	0.962782		7502	35.9	72.0333	20.1629	58.7849	0.448385
6102	121.5	92.3	61.7	137.9	181	129.6		6102	91.8333	149.5	17.2643	15.9312	0.115332		7303	28.6667	17.9667	9.65649	4.88888	0.449324
6104	26.1	12	16.6	147.5	204.8	91.9		6104	18.2333	148.067	4.15144	32.5927	0.062845		8204	27.6	24.3333	4.10366	1.88532	0.454697
6201	9.3	11.7	15.1	15.3	48.8	6.2		6201	12.0333	23.4333	1.68259	12.9525	0.488746		7704	10.2667	7.36667	2.37791	0.895048	0.455217
6202	7.9	18.7	16.2	11.1	13.5	15.4		6202	14.2667	13.3333	3.26411	1.2441	0.737479		2002	39.9667	56.8	4.26198	20.0023	0.455331
6302	22.4	20.1	15.1	19.3	30.7	16.7		6302	19.2	22.2333	2.15484	4.29935	0.529192		9202	16.4	31.6667	7.08684	10.3606	0.455876
6303	87.8	38.4	68.2	78.3	85.5	38.1		6303	64.8	67.3	14.3615	14.7472	0.923628		204	24.8667	42.4333	6.3881	19.0544	0.458006
6304	15.7	25.6	16	18.2	28.4	26.4		6304	19.1	24.3333	3.25115	3.12054	0.180187		7005	11.2667	15.4667	2.83686	3.52625	0.461745
6401	118.3	106.4	25.7	555.4	454.2	377.2		6401	83.4667	462.267	29.0869	51.5998	0.00587757		2704	28.1333	33.5	4.58342	5.21568	0.470701
6501	21.7	28.3	15.8	12.6	19.6	28.2		6501	21.9333	20.1333	3.61032	4.51122	0.823569		2805	21.2	16.6667	3.15647	5.26635	0.471101
6502	7.3	10.9	15	7.3	16.2	34.2		6502	11.0667	19.2333	2.22436	7.91209	0.289837		2503	46.2667	21.2333	25.6745	4.63693	0.479718
6503	27.4	16.9	48.3	16.8	17.7	53.3		6503	30.8667	29.2667	9.22864	12.0195	0.764093		2403	11.7	9.83333	2.90918	2.45108	0.479739
6601	37.4	10.6	16.1	30.1	40.9	0.5		6601	21.3667	23.8333	8.17238	12.0761	0.877417		9001	165.133	271.033	35.3641	88.5154	0.482635
6602	13	11.1	15.7	7.1	13.6	4.9		6602	13.2667	8.53333	1.33458	2.61173	0.347152		3705	61.6	56.5333	1.0504	6.99055	0.483656
6603	10.5	26.5	15.4	46.4	56.3	43.4		6603	17.4667	48.7	4.73298	3.89744	0.00580686		6201	12.0333	23.4333	1.68259	12.9525	0.488746
6701	11.2	8.1	17.4	9.7	12.9	9.3		6701	12.2333	10.6333	2.73394	1.1392	0.709331		6902	84.8	125.6	42.2545	18.3747	0.493333
6801	69.6	43.6	15.8	11.6	40.7	17.2		6801	43	23.1667	15.5336	8.91447	0.408629		2705	19.7333	16.6333	3.86882	0.466667	0.500108
6802	9.6	7.4	15.3	6.3	21.8	8.9		6802	10.7667	12.3333	2.35396	4.79247	0.831457		5305	59.4333	76.7333	18.7147	5.02836	0.503279
6803	31	9.6	15.8	13.9	30.6	15.5		6803	18.8	20	6.35715	5.32009	0.923256		8201	33.9333	29.3	10.3054	4.57857	0.504666
6804	25.1	28.6	52.8	22.6	30.9	22		6804	35.5	25.1667	8.70881	2.87189	0.422403		1401	18.4	15.4333	0.90185	3.35278	0.509826
6805	489.6	391.4	487.1	170.8	84.2	169.5		6805	456.033	141.5	32.3247	28.6525	0.000137082		8208	43.2667	31.6333	12.5422	3.93121	0.517103
6806	11.9	16.9	16.7	12.7	13.8	14.7		6806	15.1667	13.7333	1.63435	0.578312	0.342342		206	20.3667	15.3	10.1604	4.07063	0.518848
6901	11.1	9.3	15.1	4.1	8.7	3.4		6901	11.8333	5.4	1.71399	1.66233	0.183514		8604	46	51.1667	8.52428	5.44437	0.526087
6902	161.7	76.7	16	134.4	90.3	152.1		6902	84.8	125.6	42.2545	18.3747	0.493333		6302	19.2	22.2333	2.15484	4.29935	0.529192
6903	9.1	8.4	15.6	7.1	9	5.8		6903	11.0333	7.3	2.29226	0.929157	0.354657		7802	45.0667	61.0667	6.49419	22.1962	0.530025
6904	17	14	124.6	4.9	10.4	14.7		6904	51.8667	10	36.377	2.83608	0.344482		4001	15.5333	17.9667	3.16719	0.48074	0.533972
6905	11.2	9	15.1	5.9	11.3	7.7		6905	11.7667	8.3	1.78357	1.58745	0.360433		5402	15.8333	14	0.440959	2.62107	0.535679
7002	111	125.7	85.6	131.9	134.6	86.9		7002	107.433	117.8	11.7124	15.4696	0.210856		2701	20.7667	16.4333	3.81241	3.32282	0.544473
7003	9.5	14.3	15	20.7	25.6	22.9		7003	12.9333	23.0667	1.72852	1.41696	0.0119345		4503	23.1667	25.4333	5.72286	4.39141	0.544842
7005	5.7	13.1	15	14.5	22	9.9		7005	11.2667	15.4667	2.83686	3.52625	0.461745		7605	22.5	18.9667	1.6563	4.41827	0.54511
7102	28.9	35.5	17.2	20.8	25.3	16.1		7102	27.2	20.7333	5.3507	2.65602	0.143118		7106	33.1	35.5667	3.46987	4.31831	0.551392
7104	16.8	16.7	15	11.4	15.8	6		7104	16.1667	11.0667	0.584047	2.83392	0.161452		1601	277.7	232.833	88.0891	52.4214	0.554657
7105	21.2	33.5	23.2	36.7	41.2	41.7		7105	25.9667	39.8667	3.81066	1.5899	0.0496601		8202	11.4667	13.0333	1.96751	0.983757	0.555634
7106	32.7	39.3	27.3	28.5	43.4	34.8		7106	33.1	35.5667	3.46987	4.31831	0.551392		5703	15.3	18.1333	2.74651	2.13646	0.565506
7107	44.6	65.1	39	37.2	55.7	28.2		7107	49.5667	40.3667	7.93312	8.09492	0.011305		1505	73.0333	81.4667	13.1266	25.9985	0.579713
7108	6.4	9	16.7	13.6	9.9	26.4		7108	10.7	16.6333	3.09246	4.99878	0.15163		3601	34.1333	23.9667	18.4839	2.65477	0.591355
7201	39.7	39.2	65.1	25.4	23.2	15.3		7201	48	21.3	8.55122	3.06649	0.147177		2902	26.8	21.4333	13.3593	6.95996	0.596803
7202	16.5	12.5	15.1	11.9	17.9	14		7202	14.7	14.6	1.17189	1.75784	0.975871		7701	16.7667	19.0667	4.04365	2.62827	0.59948
7203	4	51.5	27.2	101.7	93.8	74.6		7203	27.5667	90.0333	13.7133	8.0466	0.0715946		5105	20.9	18.3333	1.88768	3.85242	0.60334
7301	38.6	39.6	44.2	36.7	34.6	47		7301	40.8	39.4333	1.72434	3.83159	0.60792		7301	40.8	39.4333	1.72434	3.83159	0.60792
7302	19.4	23.4	15	31	37.2	50.1		7302	19.2667	39.4333	2.42579	5.62564	0.114784		3503	17	14.7667	3.82797	3.68435	0.610932
7303	47.6	22.5	15.9	14.6	27.6	11.7		7303	28.6667	17.9667	9.65649	4.88888	0.449324		7503	15.7667	15.0333	1.26007	0.693622	0.615276
7304	30.3	15.2	15.6	25.7	28.5	10.8		7304	20.3667	21.6667	4.96801	5.49313	0.848567		4003	50.3667	47.0333	17.2173	14.2656	0.643529
7305	19.2	24.2	15	31	60.8	16.3		7305	19.4667	36.0333	2.65916	13.0902	0.25425		3401	17.2	21.6667	5.01232	6.23547	0.644988
7306	44.8	64.9	61.7	123.7	100.3	86.3		7306	57.1333	103.433	6.23547	10.9095	0.108049		3602	137.933	116.133	14.9846	28.0387	0.646197
7401	45.5	37.7	32	25.4	26.9	20.1		7401	38.4	24.1333	3.9128	2.06263	0.0397841		3001	39.1333	29.9667	10.4904	10.2333	0.649185
7402	22.3	29.1	18.2	16.6	20.4	13.3		7402	23.2	16.7667	3.17857	2.05129	0.0308358		3204	30.4667	38.1333	7.68838	7.12749	0.651891
7403	20.8	28.1	21.6	20.4	28	20.3		7403	23.5	22.9	2.31157	2.55016	0.237999		8305	49.2333	59.7667	10.6164	10.1342	0.658513
7501	32.8	23.9	46.9	17.4	17.2	23		7501	34.5333	19.2	6.69585	1.90088	0.0908061		1701	55.6333	37.6333	20.0882	22.428	0.660735
7502	17	14.5	76.2	14	12.5	189.6		7502	35.9	72.0333	20.1629	58.7849	0.448385		8210	38.9333	47.5667	9.23117	23.3724	0.679811
7503	13.4	17.7	16.2	15.1	16.2	13.8		7503	15.7667	15.0333	1.26007	0.693622	0.615276		4802	13.0667	15.9	2.48752	3.53695	0.681715
7504	7.4	14.2	15	11.5	17.3	8.7		7504	12.2	12.5	2.41109	2.53246	0.936093		5806	94	78.2333	19.2148	14.9338	0.68208
7505	9.3	14.4	15	21.1	21.7	12.2		7505	12.9	18.3333	1.80831	3.07155	0.33517		5201	11.4	12.9	3.9281	1.48436	0.70682
7602	21.1	23.6	32.4	20.7	18.3	3.3		7602	25.7	14.1	3.42685	5.44426	0.320797		6701	12.2333	10.6333	2.73394	1.1392	0.709331
7603	24.4	28.4	38.5	16.4	14.2	25		7603	30.4333	18.5333	4.19537	3.29511	0.0260831		2601	53.9333	45.2667	5.4364	16.3146	0.713867
7604	88.6	114.3	159.7	97.1	91.3	84.2		7604	120.867	90.8667	20.7858	3.73021	0.345424		2801	16.4333	18.7	2.31541	3.8371	0.723371
7605	19.2	23.9	24.4	19.2	26.5	11.2		7605	22.5	18.9667	1.6563	4.41827	0.54511		2706	13.5	12.7	1.09697	2.33024	0.726032
7607	14.8	16.3	45.8	40.3	34.9	36.1		7607	25.6333	37.1	10.0926	1.63707	0.398515		6202	14.2667	13.3333	3.26411	1.2441	0.737479
7608	13.6	12.2	20	7.7	10.3	11.6		7608	15.2667	9.86667	2.40093	1.14649	0.104056		8601	23.6667	20.4667	1.65059	6.9189	0.739714
7701	23.9	9.9	16.5	18.9	14.6	23.7		7701	16.7667	19.0667	4.04365	2.62827	0.59948		3804	13.0333	12.4	1.56454	0.602771	0.741083
7702	11.5	14.4	15.3	8.7	12.8	12		7702	13.7333	11.1667	1.14649	1.25477	0.036521		8501	11.5667	12.5	2.18658	1.55242	0.74213
7703	8	16.2	15.7	13.6	15.9	15.8		7703	13.3	15.1	2.65393	0.750555	0.444155		2101	15.8667	14.8	3.17822	3.7314	0.743053
7704	8.3	7.5	15	8.9	7.4	5.8		7704	10.2667	7.36667	2.37791	0.895048	0.455217		6003	22.5333	20.7667	0.959745	4.15625	0.743836
7801	16.7	20.9	29.5	25.9	18	19.8		7801	22.3667	21.2333	3.76711	2.39049	0.856506		3203	20.4333	18.6667	6.36981	1.66767	0.747525
7802	32.1	50.9	52.2	45.8	104.8	32.6		7802	45.0667	61.0667	6.49419	22.1962	0.530025		5403	15.8333	15.1	1.69148	0.702377	0.758838
7803	121.6	62.5	15	47.4	75.6	51		7803	66.3667	58	30.8334	8.86115	0.826462		6503	30.8667	29.2667	9.22864	12.0195	0.764093
7804	127.6	174	114.3	80.8	97.1	22.4		7804	138.633	66.7667	18.0953	22.6769	0.0323992		5106	32.2	36.6667	7.72722	5.43364	0.766628
7805	71.8	114.8	257.1	36.5	88.6	71.7		7805	147.9	65.6	55.9932	15.3461	0.251877		3501	27.3333	24.1	3.34182	6.56074	0.766758
8003	99.8	170	120	66	197.4	123.3		8003	129.933	128.9	20.8647	38.0351	0.958984		8205	86.0667	99.3333	41.1457	1.8123	0.768544
8101	42.4	40.1	64.3	24.3	35.6	82.4		8101	48.9333	47.4333	7.71197	17.785	0.900035		2901	44.6333	41.8333	12.6114	10.4394	0.773638
8102	6.6	9.7	15	113	207.1	118.6		8102	10.4333	146.233	2.45244	30.4762	0.0478138		5303	48.7	45.5	3.57258	9.88045	0.804711
8201	16.9	32.4	52.5	22.1	28	37.8		8201	33.9333	29.3	10.3054	4.57857	0.504666		1608	231.367	237.9	41.4188	40.8241	0.807818
8202	8.2	11.2	15	12	15	12.1		8202	11.4667	13.0333	1.96751	0.983757	0.555634		4104	22	23.0667	2.58908	3.43721	0.820094
8203	12.6	13	14.8	25.1	32.1	25.2		8203	13.4667	27.4667	0.676593	2.31685	0.0333096		6501	21.9333	20.1333	3.61032	4.51122	0.823569
8204	32	31.4	19.4	22.6	28.1	22.3		8204	27.6	24.3333	4.10366	1.88532	0.454697		2301	29.0667	23.8333	15.99	10.0906	0.8237
8205	84.3	158.2	15.7	100.4	101.8	95.8		8205	86.0667	99.3333	41.1457	1.8123	0.768544		2602	65.5667	49.4333	50.3169	27.0389	0.824227
8206	40.3	15	20.3	40.4	35.2	30.1		8206	25.2	35.2333	7.70346	2.9734	0.225981		7803	66.3667	58	30.8334	8.86115	0.826462
8208	23.3	40.1	66.4	38.9	25.4	30.6		8208	43.2667	31.6333	12.5422	3.93121	0.517103		6802	10.7667	12.3333	2.35396	4.79247	0.831457
8209	4.9	28.2	15	25.3	132.4	30.3		8209	16.0333	62.6667	6.74595	34.8965	0.247062		8605	48.2333	51.3	7.00508	6.90386	0.834648
8210	21	44.1	51.7	23.3	25.1	94.3		8210	38.9333	47.5667	9.23117	23.3724	0.679811		8304	290.633	304.8	75.4227	29.3297	0.836741
8301	76.5	33.4	38.2	76.3	121.1	83.7		8301	49.3667	93.7	13.6372	13.8655	0.222803		4601	22.7667	21.3333	4.24356	2.81089	0.845753
8302	55.8	57	62.6	40.8	29	25.9		8302	58.4667	31.9	2.0955	4.53909	0.0519741		4302	17.1333	18.3667	1.0729	4.88751	0.846634
8303	46	85.5	78	50.3	113.6	214		8303	69.8333	125.967	12.1117	47.6589	0.300228		4201	12.6	13.1	1.55671	0.737111	0.846835
8304	173.3	431.4	267.2	247.1	324.5	342.8		8304	290.633	304.8	75.4227	29.3297	0.836741		2102	25	23.7667	8.13962	3.26207	0.848451
8305	56.1	63.2	28.4	59.4	42.4	77.5		8305	49.2333	59.7667	10.6164	10.1342	0.658513		7304	20.3667	21.6667	4.96801	5.49313	0.848567
8306	37.5	80.4	74.6	99.5	105.1	209.7		8306	64.1667	138.1	13.438	35.8365	0.150175		7801	22.3667	21.2333	3.76711	2.39049	0.856506
8307	8.7	32	19.8	69.9	64.5	32.1		8307	20.1667	55.5	6.72863	11.8034	0.130415		6601	21.3667	23.8333	8.17238	12.0761	0.877417
8401	20.4	16.1	16.8	11.8	16	12.6		8401	17.7667	13.4667	1.33208	1.28755	0.22186		9601	19.1667	18.3667	3.21887	4.15906	0.884586
8402	21.9	38.9	15.1	39.6	41.2	54.3		8402	25.3	45.0333	7.07766	4.6563	0.20647		2708	24.5333	23.5	4.66702	1.73877	0.88561
8403	33.7	19.4	18.1	62.5	32.4	16.7		8403	23.7333	37.2	4.99744	13.4374	0.262548		4301	17.1333	16.2667	3.55074	2.14035	0.886997
8404	203.7	263.3	176.2	262.8	289.8	279.9		8404	214.4	277.5	25.7065	7.88606	0.106103		1904	14.6667	15.0667	1.33458	1.4678	0.892193
8405	26.9	50.1	38.5	64.6	43.5	68.1		8405	38.5	58.7333	6.69726	7.68339	0.275687		8101	48.9333	47.4333	7.71197	17.785	0.900035
8501	7.4	12.5	14.8	11.1	15.6	10.8		8501	11.5667	12.5	2.18658	1.55242	0.74213		602	45.8	42.2667	12.6428	24.9427	0.900841
8601	21.2	23	26.8	34	16.2	11.2		8601	23.6667	20.4667	1.65059	6.9189	0.739714		6803	18.8	20	6.35715	5.32009	0.923256
8602	3.6	8.7	22.2	13.6	5.8	51.8		8602	11.5	23.7333	5.54887	14.2128	0.324723		6303	64.8	67.3	14.3615	14.7472	0.923628
8603	42.8	55.1	49.1	17.2	26.3	30.2		8603	49	24.5667	3.55106	3.85155	0.0139536		1302	30.1333	31.5333	7.55123	13.2356	0.926969
8604	49.5	58.7	29.8	61	50.3	42.2		8604	46	51.1667	8.52428	5.44437	0.526087		703	22.3	22.5667	4.81248	7.08904	0.927637
8605	37.7	45.5	61.5	65.1	44	44.8		8605	48.2333	51.3	7.00508	6.90386	0.834648		7504	12.2	12.5	2.41109	2.53246	0.936093
8701	12.2	18.9	23.7	8.4	12.9	9		8701	18.2667	10.1	3.33483	1.41067	0.133572		1804	112.367	105.9	48.1537	44.6404	0.947135
8702	16	10.7	24.5	11.5	13.7	11.5		8702	17.0667	12.2333	4.01926	0.733333	0.405433		8003	129.933	128.9	20.8647	38.0351	0.958984
9001	104.2	226.7	164.5	420.1	113.8	279.2		9001	165.133	271.033	35.3641	88.5154	0.482635		9401	41.6333	40.2333	22.5856	6.81575	0.962278
9201	55.3	14.5	29.9	42.1	62.2	63.1		9201	33.2333	55.8	11.8953	6.85493	0.344148		6101	52.6	53.7	15.857	10.3079	0.962782
9202	5.7	13.7	29.8	36.5	46.7	11.8		9202	16.4	31.6667	7.08684	10.3606	0.455876		3704	24.7	24.8	4.60471	3.62905	0.967061
9301	8.4	16.4	26.3	15.9	40.8	20.3		9301	17.0333	25.6667	5.17698	7.67253	0.429746		5502	24.4	24.5333	1.22882	3.00684	0.97059
9401	18.5	86.8	19.6	53.8	34.6	32.3		9401	41.6333	40.2333	22.5856	6.81575	0.962278		4603	25.3667	25.1	2.65978	4.78853	0.973776
9601	25.5	17	15	18.1	25.7	11.3		9601	19.1667	18.3667	3.21887	4.15906	0.884586		7202	14.7	14.6	1.17189	1.75784	0.975871
C4-T4									Average		SE					Average		SE					Average		SE
SSP	c4-1 filter	c4-2 filter	c4-3 filter	t4-1filter	t4-2 filter	t4-3 filter		SSP	Control	Treatment	Control	Treatment	TTEST		SSP	Control	Treatment	Control	Treatment	TTEST		SSP	Control	Treatment	Control	Treatment	TTEST
4	215.7	93.9	523.3	1488.8	1620.4	719.4		4	277.633	1276.2	127.767	280.98	0.134072		3302	27.7333	18.9	1.14066	1.15326	0.0023979		1202	37.9	78.1333	12.2153	14.7883	0.00415897
102	26.1	23.5	23.1	98	192.6	193.9		102	24.2333	161.5	0.940449	31.7522	0.0522965		1003	43.1667	130.2	6.61673	5.23673	0.00396206		2302	49.1667	31.7333	3.48154	3.65802	0.00425378
104	18.8	28.9	20.6	42.2	55.5	68.5		104	22.7667	55.4	3.11038	7.59232	0.0512831		1202	37.9	78.1333	12.2153	14.7883	0.00415897		2406	70.0667	28.2	9.0571	2.30651	0.033567
201	120	81.5	201.2	18.2	38	94.6		201	134.233	50.2667	35.2797	22.8917	0.0536837		2302	49.1667	31.7333	3.48154	3.65802	0.00425378		2708	50.1667	24.7	4.00514	1.76163	0.0077035
304	36.2	36.4	33.5	23.3	71.1	88.7		304	35.3667	61.0333	0.935117	19.5388	0.331133		8405	60.7	278.067	21.1051	5.62919	0.0062863		3205	76.2667	24.7667	7.56358	5.51039	0.00806182
703	95.4	59.2	18.1	41.8	65.7	39.1		703	57.5667	48.8667	22.3295	8.45268	0.739891		2708	50.1667	24.7	4.00514	1.76163	0.0077035		3302	27.7333	18.9	1.14066	1.15326	0.0023979
706	95.8	26	18.4	274.5	113.2	48.4		706	46.7333	145.367	24.6312	67.2218	0.150444		3205	76.2667	24.7667	7.56358	5.51039	0.00806182		3404	69.6333	26.0667	5.22568	3.29157	0.00895652
803	22.6	27.6	20.2	22	6.2	14		803	23.4667	14.0667	2.1797	4.56119	0.269508		3404	69.6333	26.0667	5.22568	3.29157	0.00895652		3603	26.8667	16.8333	3.92315	1.83515	0.0408125
804	22.1	43.1	57.5	35.9	57.3	51.5		804	40.9	48.2333	10.2781	6.38992	0.386097		3503	185.333	39.9333	8.23111	7.00103	0.0106907		3701	30.6	18.5	1.90788	2.54231	0.0487958
1003	42.6	32	54.9	121.5	129.5	139.6		1003	43.1667	130.2	6.61673	5.23673	0.00396206		6001	143.233	21.7333	9.48795	3.94053	0.0111271		4506	29.2333	20.8667	3.29461	1.9342	0.0282916
1101	19.2	24.9	18.4	18.3	19.4	22.2		1101	20.8333	19.9667	2.04641	1.16094	0.777461		4705	28.8	75.4667	3.8553	7.59261	0.0120043		4602	22.3333	32.5333	1.27323	2.23333	0.0398981
1202	28.7	22.9	62.1	67.8	59.3	107.3		1202	37.9	78.1333	12.2153	14.7883	0.00415897		6801	41.0667	28.2	2.40993	1.89297	0.0132684		4702	26.3667	12.2667	2.22586	1.49703	0.0253741
1302	15.7	24.1	29.5	15.4	15.9	22.1		1302	23.1	17.8	4.01497	2.15484	0.1692		7305	24	40.6333	6.03517	7.33424	0.0228358		4705	28.8	75.4667	3.8553	7.59261	0.0120043
1401	31.3	24.5	34.1	39.6	18.4	38.1		1401	29.9667	32.0333	2.85034	6.83041	0.676054		1607	227.167	171.533	50.7608	58.1738	0.0234951		5505	38.4333	66.0333	2.21535	5.77706	0.0283898
1403	70.4	37.6	63.7	70.1	17.6	28.6		1403	57.2333	38.7667	10.0054	15.9852	0.208272		4702	26.3667	12.2667	2.22586	1.49703	0.0253741		5701	20.6667	26	3.1798	2.76225	0.0304633
1503	39.4	24.9	28.7	22.2	20.7	26.9		1503	31	23.2667	4.34089	1.86756	0.247356		6804	31.4667	19.9667	4.14782	2.35608	0.027366		6104	36.9667	22.4	3.68435	1.41067	0.0403435
1505	53.1	45.7	74	61.2	27.1	110.8		1505	57.6	66.3667	8.47368	24.2998	0.638654		4506	29.2333	20.8667	3.29461	1.9342	0.0282916		6503	37.5	20.8	3.7421	2.42487	0.0459116
1604	52.1	378.5	20.8	30.4	331.6	151.6		1604	150.467	171.2	114.374	87.4995	0.744656		5505	38.4333	66.0333	2.21535	5.77706	0.0283898		6801	41.0667	28.2	2.40993	1.89297	0.0132684
1606	134.6	106.8	17.7	104	135.9	127.5		1606	86.3667	122.467	35.2588	9.54644	0.468489		7102	24.2667	38.8667	3.73467	1.16094	0.0302374		6804	31.4667	19.9667	4.14782	2.35608	0.027366
1607	259.3	127.7	294.5	217.4	56	241.2		1607	227.167	171.533	50.7608	58.1738	0.0234951		5701	20.6667	26	3.1798	2.76225	0.0304633		7102	24.2667	38.8667	3.73467	1.16094	0.0302374
1702	462.1	35	55.3	286.5	5.7	15.1		1702	184.133	102.433	139.107	92.0733	0.224653		2406	70.0667	28.2	9.0571	2.30651	0.033567		7107	35.2667	13.5	5.02073	1.95533	0.0350862
1703	26.2	44.8	132.8	12.7	52.1	123.6		1703	67.9333	62.8	32.8748	32.458	0.503107		7107	35.2667	13.5	5.02073	1.95533	0.0350862		7305	24	40.6333	6.03517	7.33424	0.0228358
1704	27.5	30.9	22.7	29.4	12.5	21.9		1704	27.0333	21.2667	2.37861	4.88888	0.460541		6401	88.6333	478.267	14.654	79.5219	0.03675
1803	285.1	524.5	151.6	94.3	147.5	234.7		1803	320.4	158.833	109.084	40.9242	0.350152		4602	22.3333	32.5333	1.27323	2.23333	0.0398981		SSP	Control	Treatment	Control	Treatment	TTEST
1804	229.4	133.2	19.1	196.3	215.4	53.1		1804	127.233	154.933	60.7816	51.2143	0.494507		6104	36.9667	22.4	3.68435	1.41067	0.0403435		1003	43.1667	130.2	6.61673	5.23673	0.00396206
1807	9.8	31.8	20.9	24.8	18.2	27.4		1807	20.8333	23.4667	6.35094	2.73821	0.785515		3603	26.8667	16.8333	3.92315	1.83515	0.0408125		2703	160.033	54.8	2.45515	21.3589	0.0475568
1902	17.7	41	13.3	17.9	38.6	15.6		1902	24	24.0333	8.59438	7.31353	0.982663		6503	37.5	20.8	3.7421	2.42487	0.0459116		6001	143.233	21.7333	9.48795	3.94053	0.0111271
2001	88.1	50.6	76.8	107.9	54.9	23		2001	71.8333	61.9333	11.1065	24.7595	0.701728		9002	38	144.633	11.7823	28.8648	0.0461668		9002	38	144.633	11.7823	28.8648	0.0461668
2004	25.7	23.9	18.7	34.3	35.4	21		2004	22.7667	30.2333	2.09868	4.62757	0.110733		2703	160.033	54.8	2.45515	21.3589	0.0475568
2102	16.9	46.2	18.6	47.3	28.4	86.7		2102	27.2333	54.1333	9.49602	17.1731	0.392319		3701	30.6	18.5	1.90788	2.54231	0.0487958		SSP	Control	Treatment	Control	Treatment	TTEST
2103	15.2	25.8	19.8	23.3	32.8	22.9		2103	20.2667	26.3333	3.06884	3.23539	0.0572099		5901	23.1333	10.3333	2.36807	0.785988	0.0509401		1607	227.167	171.533	50.7608	58.1738	0.0234951
2302	53.6	51.6	42.3	34.4	36.3	24.5		2302	49.1667	31.7333	3.48154	3.65802	0.00425378		104	22.7667	55.4	3.11038	7.59232	0.0512831		3503	185.333	39.9333	8.23111	7.00103	0.0106907
2403	19.9	23	20.3	33.7	35.1	48.2		2403	21.0667	39	0.973539	4.61772	0.0698916		9001	87.9	210.067	34.8861	11.6095	0.0522302		6401	88.6333	478.267	14.654	79.5219	0.03675
2404	204.5	142.2	271.1	200.7	90	167.5		2404	205.933	152.733	37.2171	32.7982	0.206125		102	24.2333	161.5	0.940449	31.7522	0.0522965		8405	60.7	278.067	21.1051	5.62919	0.0062863
2405	44.7	125.9	59.7	30.2	105	57		2405	76.7667	64.0667	24.9454	21.8801	0.140078		201	134.233	50.2667	35.2797	22.8917	0.0536837
2406	58	87.8	64.4	23.6	30.2	30.8		2406	70.0667	28.2	9.0571	2.30651	0.033567		4802	21.2333	10.8333	1.82239	1.28106	0.0552479
2501	113.9	76.1	140.2	79.4	60.1	72.5		2501	110.067	70.6667	18.6031	5.64634	0.12115		7302	33.5667	23.4667	1.29786	1.78916	0.0557723
2502	29.3	32.5	29.2	18.6	41.7	32.5		2502	30.3333	30.9333	1.08372	6.71425	0.92829		2103	20.2667	26.3333	3.06884	3.23539	0.0572099
2503	29.9	29.9	28.6	19.5	10.3	26.8		2503	29.4667	18.8667	0.433333	4.77365	0.175258		8102	25.7333	135.067	5.1174	25.8768	0.0588591
2601	86.8	47.6	19.1	86.7	60	19.7		2601	51.1667	55.4667	19.6245	19.4736	0.400091		7202	23.2667	16.9333	0.976957	2.41132	0.0594981
2602	71.4	265.5	221.4	63.7	135.5	96.9		2602	186.1	98.7	58.746	20.7464	0.159765		8701	23	51	3.81051	9.86779	0.0599721
2604	32.3	87.8	74.5	45.4	65.6	113		2604	64.8667	74.6667	16.7298	20.0341	0.633646		8301	42.2333	82.5333	9.94725	11.9767	0.0604444
2702	25.9	26.6	17.4	16.1	16.4	42.4		2702	23.3	24.9667	2.95691	8.7171	0.899501		5403	23.5333	68.1333	2.4251	13.5353	0.0604604
2703	160.2	164.2	155.7	56.9	16.8	90.7		2703	160.033	54.8	2.45515	21.3589	0.0475568		7203	24.5333	82.1667	2.63333	12.3005	0.061057
2704	40.1	24.8	69.5	66.7	21.9	42.8		2704	44.8	43.8	13.116	12.9423	0.954179		6603	31.3	20.6667	3.62951	0.883805	0.066209
2705	20.7	23.8	21.5	17.5	17.2	21		2705	22	18.5667	0.929157	1.21974	0.19113		5503	44.3667	22.2	5.17827	0.916515	0.0678619
2707	23.9	29	23.8	16.6	19	36.3		2707	25.5667	23.9667	1.71691	6.20546	0.842485		4704	50.1	36.6	7.292	7.72161	0.0690688
2708	44.8	47.7	58	22.2	23.8	28.1		2708	50.1667	24.7	4.00514	1.76163	0.0077035		3703	57.4667	37.0333	6.12	8.14951	0.0691423
2803	5.7	33.5	18.9	17.7	15.3	35.3		2803	19.3667	22.7667	8.02856	6.30485	0.784129		7301	22.8667	35.8	2.84273	2.60832	0.0698252
2804	13.1	24.7	18.2	14.9	13.8	16.5		2804	18.6667	15.0667	3.35675	0.783865	0.442156		2403	21.0667	39	0.973539	4.61772	0.0698916
2805	16.4	27	20.9	11.2	13.5	29.2		2805	21.4333	17.9667	3.07155	5.65577	0.639994		4503	44	20.6333	10.0585	3.91933	0.071896
2901	51.5	49.8	21	60.6	26.3	32.8		2901	40.7667	39.9	9.89551	10.5187	0.946054		7403	20.7333	25.0333	2.31036	2.28789	0.0768507
3002	25	27.5	29.9	106.2	70.4	58.8		3002	27.4667	78.4667	1.41461	14.2653	0.0824855		3801	22.9667	12.2333	1.05883	2.4251	0.0818942
3101	35.7	48.6	53.3	47.8	38	54.5		3101	45.8667	46.7667	5.26128	4.79108	0.903364		3002	27.4667	78.4667	1.41461	14.2653	0.0824855
3201	17.9	39.6	15.5	22.5	13.9	21.3		3201	24.3333	19.2333	7.66471	2.68907	0.669714		3502	51.1	30.5667	3.24191	8.88376	0.0838505
3202	18.5	29.2	24	17.8	19	26.9		3202	23.9	21.2333	3.08923	2.85443	0.565384		7504	76.5333	15.5333	18.3736	1.71885	0.0850057
3204	39.8	26.3	37.8	42.7	27.6	47.7		3204	34.6333	39.3333	4.20648	6.04161	0.217065		5802	35.2667	17.8667	7.85988	4.99544	0.0872145
3205	76.4	63.1	89.3	18.1	20.5	35.7		3205	76.2667	24.7667	7.56358	5.51039	0.00806182		7002	18.1	24.5333	3.46747	1.31318	0.0962244
3301	22.2	23.5	25.5	23.4	23.3	29.2		3301	23.7333	25.3	0.959745	1.95021	0.303302		6802	430.333	155	105.413	21.9848	0.101449
3302	28.1	29.5	25.6	18.4	21.1	17.2		3302	27.7333	18.9	1.14066	1.15326	0.0023979		8407	22.4333	44.0333	3.64112	7.96855	0.102799
3303	25.6	29.8	28.2	25	23.9	13.1		3303	27.8667	20.6667	1.22384	3.79664	0.231283		8304	177.067	332.933	55.7065	50.641	0.104116
3401	36.7	26.6	76.3	17	17.3	34.8		3401	46.5333	23.0333	15.1662	5.88397	0.131579		8601	31.1667	24.8	4.06708	2.94618	0.10559
3403	42.2	23.2	32.1	27.1	21.2	34.1		3403	32.5	27.4667	5.48847	3.72842	0.432519		3803	21.1	12.1333	2.25906	2.02183	0.107857
3404	63.3	65.6	80	27.8	19.7	30.7		3404	69.6333	26.0667	5.22568	3.29157	0.00895652		6702	27.2667	13.3	6.03333	1.253	0.109307
3501	24.5	22.9	21	32.9	19.3	46		3501	22.8	32.7333	1.0116	7.70808	0.353632		3805	19.4	12.1	3.87427	2.30072	0.110395
3502	47	48.8	57.5	28.2	16.5	47		3502	51.1	30.5667	3.24191	8.88376	0.0838505		2004	22.7667	30.2333	2.09868	4.62757	0.110733
3503	170.4	186.8	198.8	51.2	41.5	27.1		3503	185.333	39.9333	8.23111	7.00103	0.0106907		8307	37.0667	106.133	9.27296	17.1017	0.113808
3504	19.5	24.1	20.3	13.9	14.8	19		3504	21.3	15.9	1.41892	1.57162	0.144544		5602	48.2667	87.1333	9.89281	4.76457	0.117315
3505	135.9	27.7	118.2	25.8	30.3	13.8		3505	93.9333	23.3	33.5085	4.92443	0.193803		5504	30.3333	20.6333	1.60451	3.03333	0.120107
3602	149.7	24.4	60.8	141.7	52.9	111.1		3602	78.3	101.9	37.2143	26.0438	0.299628		4504	22.4	17.1	0.665833	1.66233	0.120768
3603	21.2	25	34.4	14.3	15.8	20.4		3603	26.8667	16.8333	3.92315	1.83515	0.0408125		2501	110.067	70.6667	18.6031	5.64634	0.12115
3604	21.1	26.7	24.4	17.1	13.4	25.9		3604	24.0667	18.8	1.62515	3.7072	0.346985		6103	91.8667	136.9	10.2346	14.1888	0.124857
3605	124.2	191.1	131.2	85.3	62.6	95.9		3605	148.833	81.2667	21.2297	9.82214	0.156986		7503	22.4667	18.1333	1.26798	2.52014	0.125011
3606	8	31.7	23.5	40.2	24.1	23.5		3606	21.0667	29.2667	6.94894	5.46941	0.570714		4102	37.8	28.1667	1.9975	3.13067	0.125122
3701	34.4	29	28.4	20.2	13.5	21.8		3701	30.6	18.5	1.90788	2.54231	0.0487958		3401	46.5333	23.0333	15.1662	5.88397	0.131579
3702	58.3	67.2	72.1	66.5	36.7	55.8		3702	65.8667	53	4.03911	8.71569	0.372962		4	277.633	1276.2	127.767	280.98	0.134072
3703	57.4	46.9	68.1	48.3	21.2	41.6		3703	57.4667	37.0333	6.12	8.14951	0.0691423		7707	18.9333	11.4333	4.06831	2.27327	0.137969
3801	24.4	23.6	20.9	12.3	8	16.4		3801	22.9667	12.2333	1.05883	2.4251	0.0818942		8403	20.9667	35.6667	2.84156	6.08011	0.139477
3802	18	23	20.8	14.7	10.6	18.5		3802	20.6	14.6	1.44684	2.28108	0.202806		2405	76.7667	64.0667	24.9454	21.8801	0.140078
3803	19.2	25.6	18.5	8.7	12	15.7		3803	21.1	12.1333	2.25906	2.02183	0.107857		6701	23.6	12.5	2.88444	2.30651	0.142211
3804	30.9	27.2	33.3	32.5	21.6	25		3804	30.4667	26.3667	1.7742	3.2199	0.299631		6903	20.5667	11.7667	4.25532	4.3529	0.143327
3805	13.5	26.7	18	7.5	14.3	14.5		3805	19.4	12.1	3.87427	2.30072	0.110395		6504	35.9667	25.6667	4.56155	0.920748	0.144327
3901	47.5	61.8	41.6	46.2	39.9	35.3		3901	50.3	40.4667	5.99694	3.15929	0.253815		3504	21.3	15.9	1.41892	1.57162	0.144544
4001	26.8	24.5	28.4	19.9	21.6	36.3		4001	26.5667	25.9333	1.13186	5.20651	0.8992		7404	34.6667	95.6667	12.5307	15.2998	0.145942
4002	17	50.1	86.7	26.2	71.5	72.7		4002	51.2667	56.8	20.1291	15.3039	0.647351		5506	34.8667	19.5	6.34306	1.92873	0.146301
4003	46.6	39.4	58.3	59.8	15	26.9		4003	48.1	33.9	5.50727	13.3979	0.412996		8206	32.5667	20.4333	7.6038	7.78724	0.147553
4101	4	107.9	15.9	40.9	25.2	23.9		4101	42.6	30	32.8302	5.46291	0.759944		706	46.7333	145.367	24.6312	67.2218	0.150444
4102	41.7	35.1	36.6	26.6	23.7	34.2		4102	37.8	28.1667	1.9975	3.13067	0.125122		6602	36.0667	24.7667	10.8347	13.076	0.152402
4103	29.4	26.5	43.2	14.4	24.2	15.2		4103	33.0333	17.9333	5.15181	3.14183	0.178786		4803	23.9	33.8	0.754983	4.54459	0.153619
4201	10.4	31.4	18.5	14.3	15.7	16.9		4201	20.1	15.6333	6.11474	0.751295	0.524086		3605	148.833	81.2667	21.2297	9.82214	0.156986
4202	2.6	58.5	20.4	23.5	20.6	30.3		4202	27.1667	24.8	16.4878	2.8746	0.907673		2602	186.1	98.7	58.746	20.7464	0.159765
4204	61	50.5	84.3	48.2	52.4	59.7		4204	65.2667	53.4333	9.98771	3.35973	0.262626		8205	28.2	53	13.8141	8.28191	0.160964
4205	16	40.5	15.6	20.2	18.4	2.8		4205	24.0333	13.8	8.23414	5.52449	0.315181		5103	25.6667	21.0667	0.611919	1.50591	0.161833
4206	85.9	32.2	113.8	50.4	31.8	51.8		4206	77.3	44.6667	23.9451	6.44602	0.208867		6703	22.9333	15.3	0.409607	3.25115	0.165992
4301	19.9	29.1	19.2	14.2	16.9	19		4301	22.7333	16.7	3.18974	1.38924	0.224047		5002	19.8	17.1667	1.49332	1.98354	0.168513
4302	17.5	24.1	20.8	34.6	17.4	20.2		4302	20.8	24.0667	1.90526	5.32833	0.692089		1302	23.1	17.8	4.01497	2.15484	0.1692
4401	29.2	27.4	23.4	23.6	21.1	24.2		4401	26.6667	22.9667	1.71399	0.949269	0.243109		2503	29.4667	18.8667	0.433333	4.77365	0.175258
4502	21.9	26.5	25.1	30.5	18.1	20.6		4502	24.5	23.0667	1.36137	3.78609	0.806595		4703	41.1667	33.2	7.651	5.50757	0.175416
4503	25.2	59.6	47.2	12.8	24.3	24.8		4503	44	20.6333	10.0585	3.91933	0.071896		4103	33.0333	17.9333	5.15181	3.14183	0.178786
4504	21.1	22.8	23.3	19.1	13.8	18.4		4504	22.4	17.1	0.665833	1.66233	0.120768		5801	25.7667	20.4333	2.20479	0.48074	0.181004
4505	19.2	23.7	20	28	23.8	23.2		4505	20.9667	25	1.38604	1.50997	0.253981		4604	24	12.5667	3.89744	1.9342	0.185029
4506	34.2	23	30.5	24.2	17.5	20.9		4506	29.2333	20.8667	3.29461	1.9342	0.0282916		4701	27.4667	33.0333	2.82391	2.12158	0.187701
4601	15.9	22.9	20.9	17.5	18.9	18.2		4601	19.9	18.2	2.08167	0.404145	0.420866		2705	22	18.5667	0.929157	1.21974	0.19113
4602	19.9	22.9	24.2	32.1	28.9	36.6		4602	22.3333	32.5333	1.27323	2.23333	0.0398981		3505	93.9333	23.3	33.5085	4.92443	0.193803
4603	24.1	29.7	32.4	15.1	30.5	30.6		4603	28.7333	25.4	2.44427	5.15008	0.373333		5102	25.9333	36.3	0.990511	5.39104	0.199726
4604	21.2	31.7	19.1	12.6	9.2	15.9		4604	24	12.5667	3.89744	1.9342	0.185029		3802	20.6	14.6	1.44684	2.28108	0.202806
4605	21.9	35.5	24.1	20.3	23.2	28.4		4605	27.1667	23.9667	4.21479	2.36948	0.577801		2404	205.933	152.733	37.2171	32.7982	0.206125
4606	16.2	96.7	19.1	19.7	19.3	12.3		4606	44	17.1	26.3633	2.40278	0.400951		1403	57.2333	38.7667	10.0054	15.9852	0.208272
4607	43.9	23	25.9	55.2	22.7	24.1		4607	30.9333	34	6.53716	10.6077	0.535957		4206	77.3	44.6667	23.9451	6.44602	0.208867
4701	25	24.3	33.1	28.8	35.4	34.9		4701	27.4667	33.0333	2.82391	2.12158	0.187701		4901	31.6333	25.0333	2.40093	1.23873	0.211262
4702	24.5	30.8	23.8	9.3	13.4	14.1		4702	26.3667	12.2667	2.22586	1.49703	0.0253741		3204	34.6333	39.3333	4.20648	6.04161	0.217065
4703	25.9	49.7	47.9	23.2	34.2	42.2		4703	41.1667	33.2	7.651	5.50757	0.175416		8003	88.9	116.4	22.6365	31.9127	0.220155
4704	64.5	44.9	40.9	48.8	38.7	22.3		4704	50.1	36.6	7.292	7.72161	0.0690688		8402	27.8667	33	6.98029	4.46132	0.223588
4705	27.3	23	36.1	82.4	60.3	83.7		4705	28.8	75.4667	3.8553	7.59261	0.0120043		4301	22.7333	16.7	3.18974	1.38924	0.224047
4802	18.8	24.8	20.1	13.2	10.5	8.8		4802	21.2333	10.8333	1.82239	1.28106	0.0552479		1702	184.133	102.433	139.107	92.0733	0.224653
4803	24.5	24.8	22.4	42.8	28.2	30.4		4803	23.9	33.8	0.754983	4.54459	0.153619		3303	27.8667	20.6667	1.22384	3.79664	0.231283
4901	34.7	26.9	33.3	23.6	27.5	24		4901	31.6333	25.0333	2.40093	1.23873	0.211262		8001	20.5333	45.5667	1.27061	15.818	0.231944
5002	19.3	22.6	17.5	19.1	19.2	13.2		5002	19.8	17.1667	1.49332	1.98354	0.168513		5702	38.6	20.7333	10.2344	1.10955	0.236992
5101	22.7	39	22.5	26.4	13.1	21.2		5101	28.0667	20.2333	5.46697	3.86968	0.482053		7303	27.9	18.4333	3.30454	3.23385	0.242772
5102	27.5	24.1	26.2	42.8	40.5	25.6		5102	25.9333	36.3	0.990511	5.39104	0.199726		4401	26.6667	22.9667	1.71399	0.949269	0.243109
5103	25.5	24.7	26.8	21.7	23.3	18.2		5103	25.6667	21.0667	0.611919	1.50591	0.161833		8406	20.4333	41.1667	5.11382	10.5682	0.243581
5204	40.7	25.4	27.6	22.7	52.2	16.9		5204	31.2333	30.6	4.77575	10.929	0.967746		8312	33.7667	63.8667	6.43074	12.3122	0.246335
5301	56.1	44.4	46.8	49.7	55.1	29.7		5301	49.1	44.8333	3.56791	7.72557	0.650797		1503	31	23.2667	4.34089	1.86756	0.247356
5302	49.1	41.6	33.6	48.1	54.4	28.9		5302	41.4333	43.8	4.47524	7.66877	0.700182		3901	50.3	40.4667	5.99694	3.15929	0.253815
5303	39.9	28.2	20	20.8	28.3	17.6		5303	29.3667	22.2333	5.77418	3.17087	0.358182		4505	20.9667	25	1.38604	1.50997	0.253981
5401	15	72.1	19.4	16.9	17.5	18.3		5401	35.5	17.5667	18.344	0.405518	0.431568		8101	18.8667	43.7333	2.27034	14.4352	0.255108
5402	96.5	35.2	63	75.1	68.4	58.9		5402	64.9	67.4667	17.7213	4.69976	0.888053		7001	76.1333	110.833	4.40353	17.6137	0.255272
5403	23.6	27.7	19.3	55	95.2	54.2		5403	23.5333	68.1333	2.4251	13.5353	0.0604604		4204	65.2667	53.4333	9.98771	3.35973	0.262626
5404	19.1	23.9	18.2	63.7	35.9	11.3		5404	20.4	36.9667	1.76918	15.136	0.385544		803	23.4667	14.0667	2.1797	4.56119	0.269508
5501	16	53.7	19.2	15.6	14.1	15.6		5501	29.6333	15.1	12.0687	0.5	0.366974		7701	29.4667	17.5667	2.65225	5.53363	0.279537
5502	35.2	24.8	25.7	14.5	22	24.4		5502	28.5667	20.3	3.32683	2.98161	0.315861		6201	20.5	28.5	1.32288	6.79117	0.281405
5503	54.7	39.8	38.6	20.4	22.8	23.4		5503	44.3667	22.2	5.17827	0.916515	0.0678619		7802	239.433	64.2	108.784	15.2056	0.293113
5504	31.3	27.2	32.5	14.6	23.1	24.2		5504	30.3333	20.6333	1.60451	3.03333	0.120107		3602	78.3	101.9	37.2143	26.0438	0.299628
5505	41.4	39.8	34.1	64	76.9	57.2		5505	38.4333	66.0333	2.21535	5.77706	0.0283898		3804	30.4667	26.3667	1.7742	3.2199	0.299631
5506	47.4	30.3	26.9	20.1	15.9	22.5		5506	34.8667	19.5	6.34306	1.92873	0.146301		3301	23.7333	25.3	0.959745	1.95021	0.303302
5601	40.7	24.3	23.7	54.9	27.5	23.6		5601	29.5667	35.3333	5.56936	9.8479	0.313832		5601	29.5667	35.3333	5.56936	9.8479	0.313832
5602	46.3	32.2	66.3	86.9	95.5	79		5602	48.2667	87.1333	9.89281	4.76457	0.117315		4205	24.0333	13.8	8.23414	5.52449	0.315181
5603	29.2	35.5	17.2	29.9	37.9	9.6		5603	27.3	25.8	5.36749	8.42279	0.675266		5502	28.5667	20.3	3.32683	2.98161	0.315861
5701	15	26	21	22	31.3	24.7		5701	20.6667	26	3.1798	2.76225	0.0304633		6301	46.7	32.7667	22.7119	12.1288	0.31922
5702	58.5	24.5	32.8	20.4	22.8	19		5702	38.6	20.7333	10.2344	1.10955	0.236992		5803	134.067	70.7	37.3319	11.2696	0.32151
5703	9.8	39.6	19.2	13	28.8	25.2		5703	22.8667	22.3333	8.79571	4.78098	0.927619		304	35.3667	61.0333	0.935117	19.5388	0.331133
5801	26.6	29.1	21.6	20.7	19.5	21.1		5801	25.7667	20.4333	2.20479	0.48074	0.181004		7705	19.7667	15.3	2.58865	2.51462	0.338447
5802	30.6	50.6	24.6	9.1	26.4	18.1		5802	35.2667	17.8667	7.85988	4.99544	0.0872145		3604	24.0667	18.8	1.62515	3.7072	0.346985
5803	200.8	71.7	129.7	52.2	91.1	68.8		5803	134.067	70.7	37.3319	11.2696	0.32151		1803	320.4	158.833	109.084	40.9242	0.350152
5804	53.6	45.2	23.3	24.3	49.9	27.4		5804	40.7	33.8667	9.03161	8.06646	0.604904		7708	19.2333	9.86667	6.41153	1.99109	0.351292
5901	27.3	23	19.1	8.8	11.4	10.8		5901	23.1333	10.3333	2.36807	0.785988	0.0509401		3501	22.8	32.7333	1.0116	7.70808	0.353632
5902	35.7	71.4	29.9	50	57.5	45.6		5902	45.6667	51.0333	12.9751	3.47387	0.633766		6202	100.633	138.233	6.67491	30.3043	0.35454
6001	153.8	124.3	151.6	14.4	27.9	22.9		6001	143.233	21.7333	9.48795	3.94053	0.0111271		5303	29.3667	22.2333	5.77418	3.17087	0.358182
6101	71.4	22.9	13.7	32.9	71.7	33.9		6101	36	46.1667	17.8981	12.7699	0.730575		5501	29.6333	15.1	12.0687	0.5	0.366974
6103	112.3	80.6	82.7	138.2	160.8	111.7		6103	91.8667	136.9	10.2346	14.1888	0.124857		6803	19.6333	15.4	3.33933	1.85831	0.369841
6104	40.5	40.8	29.6	21.3	25.2	20.7		6104	36.9667	22.4	3.68435	1.41067	0.0403435		3702	65.8667	53	4.03911	8.71569	0.372962
6201	18.5	23	20	17.5	40.9	27.1		6201	20.5	28.5	1.32288	6.79117	0.281405		4603	28.7333	25.4	2.44427	5.15008	0.373333
6202	113.6	91.4	96.9	148.7	184.7	81.3		6202	100.633	138.233	6.67491	30.3043	0.35454		5404	20.4	36.9667	1.76918	15.136	0.385544
6301	28	91.9	20.2	23.6	56.8	17.9		6301	46.7	32.7667	22.7119	12.1288	0.31922		804	40.9	48.2333	10.2781	6.38992	0.386097
6302	51.4	65.5	35.9	55	27.2	39		6302	50.9333	40.4	8.54797	8.05564	0.527271		8305	43.3	24.6333	17.0871	1.79753	0.38652
6303	28.7	23	20.3	23.4	38	29.1		6303	24	30.1667	2.47588	4.24827	0.412503		7501	23	18.6667	3.7899	0.966667	0.389247
6304	19.5	23.9	19.3	12.3	13.7	52.6		6304	20.9	26.2	1.50111	13.2062	0.741875		2102	27.2333	54.1333	9.49602	17.1731	0.392319
6401	107.6	59.8	98.5	623	463	348.8		6401	88.6333	478.267	14.654	79.5219	0.03675		2601	51.1667	55.4667	19.6245	19.4736	0.400091
6404	20.4	41.6	36	40.3	145.4	19.4		6404	32.6667	68.3667	6.3428	38.9863	0.422035		4606	44	17.1	26.3633	2.40278	0.400951
6405	35.7	36.8	44.8	36.6	33.2	44.6		6405	39.1	38.1333	2.86764	3.37902	0.549453		6303	24	30.1667	2.47588	4.24827	0.412503
6501	23.4	25.2	19.9	13.9	19.6	29.2		6501	22.8333	20.9	1.55599	4.4643	0.76787		4003	48.1	33.9	5.50727	13.3979	0.412996
6502	16.6	22.7	27.9	20.1	14.7	164.5		6502	22.4	66.4333	3.26548	49.0581	0.442807		8302	279.3	27.3333	247.365	1.64958	0.416495
6503	30.4	43.1	39	17.8	19	25.6		6503	37.5	20.8	3.7421	2.42487	0.0459116		4601	19.9	18.2	2.08167	0.404145	0.420866
6504	28	43.8	36.1	26.1	27	23.9		6504	35.9667	25.6667	4.56155	0.920748	0.144327		6404	32.6667	68.3667	6.3428	38.9863	0.422035
6601	64.1	39.9	35.5	52	50.6	46.3		6601	46.5	49.6333	8.89119	1.71497	0.72069		5401	35.5	17.5667	18.344	0.405518	0.431568
6602	27.4	23.2	57.6	6.2	18.1	50		6602	36.0667	24.7667	10.8347	13.076	0.152402		3403	32.5	27.4667	5.48847	3.72842	0.432519
6603	32.5	24.5	36.9	20.1	19.5	22.4		6603	31.3	20.6667	3.62951	0.883805	0.066209		2804	18.6667	15.0667	3.35675	0.783865	0.442156
6701	25.2	27.6	18	15.1	7.9	14.5		6701	23.6	12.5	2.88444	2.30651	0.142211		6502	22.4	66.4333	3.26548	49.0581	0.442807
6702	16.8	27.3	37.7	10.8	14.7	14.4		6702	27.2667	13.3	6.03333	1.253	0.109307		7108	20.7333	16.9	1.25477	3.21299	0.445801
6703	22.3	22.8	23.7	21.8	11.9	12.2		6703	22.9333	15.3	0.409607	3.25115	0.165992		7502	21.3333	40.7333	5.44834	18.4852	0.459651
6801	39.9	45.7	37.6	25.2	31.7	27.7		6801	41.0667	28.2	2.40993	1.89297	0.0132684		1704	27.0333	21.2667	2.37861	4.88888	0.460541
6802	364.5	289.8	636.7	182.3	111.5	171.2		6802	430.333	155	105.413	21.9848	0.101449		7204	23.5	28.6333	2.25389	4.01926	0.461861
6803	14.5	25.9	18.5	12.8	14.4	19		6803	19.6333	15.4	3.33933	1.85831	0.369841		1606	86.3667	122.467	35.2588	9.54644	0.468489
6804	35	23.2	36.2	20.9	15.5	23.5		6804	31.4667	19.9667	4.14782	2.35608	0.027366		5101	28.0667	20.2333	5.46697	3.86968	0.482053
6901	179.2	102.9	91.2	136.2	77.3	130.8		6901	124.433	114.767	27.5908	18.7981	0.737635		7706	20.9333	14.6	7.04872	1.22882	0.492808
6903	12.2	26.1	23.4	5.2	10.1	20		6903	20.5667	11.7667	4.25532	4.3529	0.143327		1804	127.233	154.933	60.7816	51.2143	0.494507
7001	69.8	74	84.6	132.8	123.7	76		7001	76.1333	110.833	4.40353	17.6137	0.255272		7304	17.9667	24.4	5.33615	4.50037	0.496437
7002	11.4	23	19.9	22	26.4	25.2		7002	18.1	24.5333	3.46747	1.31318	0.0962244		1703	67.9333	62.8	32.8748	32.458	0.503107
7102	18.1	23.7	31	37.2	38.3	41.1		7102	24.2667	38.8667	3.73467	1.16094	0.0302374		7702	27.6667	22.7	3.61955	3.23161	0.523002
7104	26	36.5	29.6	28.8	38.8	22.8		7104	30.7	30.1333	3.08058	4.66667	0.872619		4201	20.1	15.6333	6.11474	0.751295	0.524086
7105	34.8	61	38.2	38.2	48.9	40.5		7105	44.6667	42.5333	8.22543	3.25184	0.710813		6302	50.9333	40.4	8.54797	8.05564	0.527271
7107	25.8	42.9	37.1	12.4	17.3	10.8		7107	35.2667	13.5	5.02073	1.95533	0.0350862		7801	69.3333	60.0667	18.9385	6.66842	0.528953
7108	19.1	23.2	19.9	23.3	14.2	13.2		7108	20.7333	16.9	1.25477	3.21299	0.445801		4607	30.9333	34	6.53716	10.6077	0.535957
7201	20.3	28.6	26.9	22	32.2	18.3		7201	25.2667	24.1667	2.53136	4.15625	0.798956		6405	39.1	38.1333	2.86764	3.37902	0.549453
7202	21.4	23.7	24.7	12.2	20.1	18.5		7202	23.2667	16.9333	0.976957	2.41132	0.0594981		7602	102.967	68.6333	26.4181	22.307	0.553706
7203	19.8	24.9	28.9	104.3	80.4	61.8		7203	24.5333	82.1667	2.63333	12.3005	0.061057		3202	23.9	21.2333	3.08923	2.85443	0.565384
7204	23.3	27.5	19.7	22.5	27.2	36.2		7204	23.5	28.6333	2.25389	4.01926	0.461861		3606	21.0667	29.2667	6.94894	5.46941	0.570714
7301	18.7	28.3	21.6	31.8	34.9	40.7		7301	22.8667	35.8	2.84273	2.60832	0.0698252		4605	27.1667	23.9667	4.21479	2.36948	0.577801
7302	31.1	35.5	34.1	25.5	25	19.9		7302	33.5667	23.4667	1.29786	1.78916	0.0557723		8201	56.9333	35.0667	31.9821	3.05087	0.590269
7303	34.5	24.3	24.9	15.1	24.9	15.3		7303	27.9	18.4333	3.30454	3.23385	0.242772		5804	40.7	33.8667	9.03161	8.06646	0.604904
7304	7.3	23	23.6	26.4	31	15.8		7304	17.9667	24.4	5.33615	4.50037	0.496437		2604	64.8667	74.6667	16.7298	20.0341	0.633646
7305	13.7	34.6	23.7	31.3	55.1	35.5		7305	24	40.6333	6.03517	7.33424	0.0228358		5902	45.6667	51.0333	12.9751	3.47387	0.633766
7401	21.2	24.9	23.6	24.4	37.6	15.4		7401	23.2333	25.8	1.08372	6.4467	0.7123		1505	57.6	66.3667	8.47368	24.2998	0.638654
7403	20.6	24.8	16.8	22.5	29.6	23		7403	20.7333	25.0333	2.31036	2.28789	0.0768507		2805	21.4333	17.9667	3.07155	5.65577	0.639994
7404	18.8	25.8	59.4	125.6	86.2	75.2		7404	34.6667	95.6667	12.5307	15.2998	0.145942		4002	51.2667	56.8	20.1291	15.3039	0.647351
7501	16.7	29.8	22.5	17.7	17.7	20.6		7501	23	18.6667	3.7899	0.966667	0.389247		5301	49.1	44.8333	3.56791	7.72557	0.650797
7502	15.2	32.2	16.6	21.8	22.7	77.7		7502	21.3333	40.7333	5.44834	18.4852	0.459651		3201	24.3333	19.2333	7.66471	2.68907	0.669714
7503	21.3	25	21.1	19	22	13.4		7503	22.4667	18.1333	1.26798	2.52014	0.125011		8202	53.7	60.2	12.8012	6.2554	0.672381
7504	90.6	98.9	40.1	12.1	17.4	17.1		7504	76.5333	15.5333	18.3736	1.71885	0.0850057		5603	27.3	25.8	5.36749	8.42279	0.675266
7602	67.8	86.4	154.7	101.1	78.9	25.9		7602	102.967	68.6333	26.4181	22.307	0.553706		1401	29.9667	32.0333	2.85034	6.83041	0.676054
7701	25.5	28.4	34.5	23.2	23	6.5		7701	29.4667	17.5667	2.65225	5.53363	0.279537		8303	133	85.5333	66.2247	44.7152	0.677638
7702	21.7	27.1	34.2	24.6	27.1	16.4		7702	27.6667	22.7	3.61955	3.23161	0.523002		4302	20.8	24.0667	1.90526	5.32833	0.692089
7703	6.9	34	17.9	14.6	17	21.8		7703	19.6	17.8	7.86914	2.1166	0.836476		5302	41.4333	43.8	4.47524	7.66877	0.700182
7705	16.2	24.8	18.3	11.6	14.2	20.1		7705	19.7667	15.3	2.58865	2.51462	0.338447		2001	71.8333	61.9333	11.1065	24.7595	0.701728
7706	9	33.4	20.4	14.2	12.7	16.9		7706	20.9333	14.6	7.04872	1.22882	0.492808		7105	44.6667	42.5333	8.22543	3.25184	0.710813
7707	13.2	26.8	16.8	6.9	13.4	14		7707	18.9333	11.4333	4.06831	2.27327	0.137969		7401	23.2333	25.8	1.08372	6.4467	0.7123
7708	10.4	31.7	15.6	9.2	6.8	13.6		7708	19.2333	9.86667	6.41153	1.99109	0.351292		6601	46.5	49.6333	8.89119	1.71497	0.72069
7801	69.8	101.9	36.3	60.1	71.6	48.5		7801	69.3333	60.0667	18.9385	6.66842	0.528953		6101	36	46.1667	17.8981	12.7699	0.730575
7802	142.3	119.4	456.6	77.1	81.6	33.9		7802	239.433	64.2	108.784	15.2056	0.293113		6901	124.433	114.767	27.5908	18.7981	0.737635
7803	58.6	99.5	22.8	37.1	71.7	51.8		7803	60.3	53.5333	22.1577	10.0257	0.742776		8306	46.5333	55.8667	18.2546	6.1974	0.739236
8001	18.3	22.7	20.6	30.1	77.2	29.4		8001	20.5333	45.5667	1.27061	15.818	0.231944		703	57.5667	48.8667	22.3295	8.45268	0.739891
8003	70.7	133.9	62.1	67	176.1	106.1		8003	88.9	116.4	22.6365	31.9127	0.220155		6304	20.9	26.2	1.50111	13.2062	0.741875
8101	17.5	23.3	15.8	24.9	34.2	72.1		8101	18.8667	43.7333	2.27034	14.4352	0.255108		7803	60.3	53.5333	22.1577	10.0257	0.742776
8102	17.8	24.1	35.3	115.1	186.4	103.7		8102	25.7333	135.067	5.1174	25.8768	0.0588591		1604	150.467	171.2	114.374	87.4995	0.744656
8104	13.6	25.9	20.9	14.7	26.4	18.5		8104	20.1333	19.8667	3.57134	3.44593	0.828106		4101	42.6	30	32.8302	5.46291	0.759944
8201	20.7	29.4	120.7	40.9	33.7	30.6		8201	56.9333	35.0667	31.9821	3.05087	0.590269		6501	22.8333	20.9	1.55599	4.4643	0.76787
8202	66.8	66.2	28.1	50.7	72	57.9		8202	53.7	60.2	12.8012	6.2554	0.672381		1101	20.8333	19.9667	2.04641	1.16094	0.777461
8205	8.7	54.9	21	36.7	58.6	63.7		8205	28.2	53	13.8141	8.28191	0.160964		2803	19.3667	22.7667	8.02856	6.30485	0.784129
8206	26.3	47.7	23.7	6.4	33.3	21.6		8206	32.5667	20.4333	7.6038	7.78724	0.147553		1807	20.8333	23.4667	6.35094	2.73821	0.785515
8301	22.4	50.8	53.5	67.5	106.2	73.9		8301	42.2333	82.5333	9.94725	11.9767	0.0604444		7201	25.2667	24.1667	2.53136	4.15625	0.798956
8302	27.2	36.7	774	25.3	30.6	26.1		8302	279.3	27.3333	247.365	1.64958	0.416495		4502	24.5	23.0667	1.36137	3.78609	0.806595
8303	262.7	91.4	44.9	51.3	31.1	174.2		8303	133	85.5333	66.2247	44.7152	0.677638		8104	20.1333	19.8667	3.57134	3.44593	0.828106
8304	72.8	263.2	195.2	256.5	313.6	428.7		8304	177.067	332.933	55.7065	50.641	0.104116		8311	51.1	47.4	5.78129	11.2201	0.833673
8305	20.7	32.4	76.8	21.7	27.9	24.3		8305	43.3	24.6333	17.0871	1.79753	0.38652		7703	19.6	17.8	7.86914	2.1166	0.836476
8306	37.8	81.6	20.2	59.9	43.7	64		8306	46.5333	55.8667	18.2546	6.1974	0.739236		2707	25.5667	23.9667	1.71691	6.20546	0.842485
8307	31.8	55.1	24.3	97.9	81.5	139		8307	37.0667	106.133	9.27296	17.1017	0.113808		8313	30.1333	33.1333	8.93706	6.27278	0.844064
8308	47.4	133.4	16.8	97.1	39.2	82.5		8308	65.8667	72.9333	34.903	17.3853	0.902192		7104	30.7	30.1333	3.08058	4.66667	0.872619
8309	19.3	57.2	19.8	59.9	25.1	17.6		8309	32.1	34.2	12.5508	13.0311	0.929787		5402	64.9	67.4667	17.7213	4.69976	0.888053
8311	61.7	41.8	49.8	41.5	69.1	31.6		8311	51.1	47.4	5.78129	11.2201	0.833673		8401	16.3667	16.6333	5.5004	7.28476	0.898726
8312	41.5	38.8	21	44	61.2	86.4		8312	33.7667	63.8667	6.43074	12.3122	0.246335		4001	26.5667	25.9333	1.13186	5.20651	0.8992
8313	17	47.2	26.2	45.3	29.7	24.4		8313	30.1333	33.1333	8.93706	6.27278	0.844064		2702	23.3	24.9667	2.95691	8.7171	0.899501
8401	5.8	24.3	19	3	27.9	19		8401	16.3667	16.6333	5.5004	7.28476	0.898726		8308	65.8667	72.9333	34.903	17.3853	0.902192
8402	41	25.4	17.2	41.9	29.1	28		8402	27.8667	33	6.98029	4.46132	0.223588		3101	45.8667	46.7667	5.26128	4.79108	0.903364
8403	18.8	26.6	17.5	45.7	36.6	24.7		8403	20.9667	35.6667	2.84156	6.08011	0.139477		4202	27.1667	24.8	16.4878	2.8746	0.907673
8404	92.2	68.7	25	26.4	76.6	85.1		8404	61.9667	62.7	19.6889	18.3151	0.985803		5703	22.8667	22.3333	8.79571	4.78098	0.927619
8405	73.8	88.9	19.4	287.8	278.1	268.3		8405	60.7	278.067	21.1051	5.62919	0.0062863		2502	30.3333	30.9333	1.08372	6.71425	0.92829
8406	10.3	24.3	26.7	42.8	58.6	22.1		8406	20.4333	41.1667	5.11382	10.5682	0.243581		8309	32.1	34.2	12.5508	13.0311	0.929787
8407	22.1	28.9	16.3	58.7	42.1	31.3		8407	22.4333	44.0333	3.64112	7.96855	0.102799		2901	40.7667	39.9	9.89551	10.5187	0.946054
8601	27.2	39.3	27	19.6	29.8	25		8601	31.1667	24.8	4.06708	2.94618	0.10559		2704	44.8	43.8	13.116	12.9423	0.954179
8701	29.6	23	16.4	70.6	39.2	43.2		8701	23	51	3.81051	9.86779	0.0599721		5204	31.2333	30.6	4.77575	10.929	0.967746
9001	22	140.7	101	202.3	232.9	195		9001	87.9	210.067	34.8861	11.6095	0.0522302		1902	24	24.0333	8.59438	7.31353	0.982663
9002	61.3	23.3	29.4	185.8	159.1	89		9002	38	144.633	11.7823	28.8648	0.0461668		8404	61.9667	62.7	19.6889	18.3151	0.985803
