# Supplementary material for: Proteomic and Biochemical Analyses of the Cotyledon and Root of Flooding-Stressed Soybean Plants
Source: PLoS One. 2013 Jun 14;8(6):e65301. doi: 10.1371/journal.pone.0065301 (PMC3683008; doi:10.1371/journal.pone.0065301)
Supplement: Table S2 — The results of Student’s t test for each spot in 2-DE pattern of cotyledon proteins. (XLSX) [file pone.0065301.s008.xlsx]

## Sheet: Sheet1
Table S2. The intensities and standard deviations for all spots of hypocotyl proteins
C2-T4									Average		SE					Average		SE					Average		SE
SSP	C2-#2 -filter	C2-#3 -filter	C2-#4-filter	T2-#2 -filter	T2-#3 -filter	T2-#4-filter		SSP	C2	T2	C2	T2	TTEST		SSP	C2	T2	C2	T2	TTEST		SSP	C2	T2	C2	T2	TTEST
1	1325.4	3586.1	1111.1	520.9	542.6	619.3		1	2007.53	560.933	791.704	29.8481	0.213618		8207	8.1	4.03333	0.665833	0.688799	0.00327596		2202	73.4333	49.1	2.1489	3.27414	0.00660686
2	578.2	141.6	397.5	166.2	159.5	377.9		2	372.433	234.533	126.657	71.7094	0.421467		2202	73.4333	49.1	2.1489	3.27414	0.00660686		2707	3.66667	26.7667	1.32958	3.16877	0.00685037
102	51.1	37.7	110.3	259.1	111.4	202.6		102	66.3667	191.033	22.3047	43.0278	0.0972737		2707	3.66667	26.7667	1.32958	3.16877	0.00685037		3001	22.8333	34.4333	3.58624	2.5543	0.0213206
103	59.4	78.6	68.2	96.7	160.1	74.1		103	68.7333	110.3	5.54897	25.7405	0.198482		5401	128.1	301.667	28.365	30.8029	0.00785982		3302	17.1	20.1333	1.85562	1.48137	0.0282236
201	112.9	865.3	150	151.9	17.6	198.1		201	376.067	122.533	244.851	54.1352	0.483348		5704	53.9667	78.5667	10.9408	12.4194	0.014975		5704	53.9667	78.5667	10.9408	12.4194	0.014975
202	32	75	99	109	55.3	151.3		202	68.6667	105.2	19.5988	27.7779	0.334928		6704	13.3333	21.1667	2.33833	3.29663	0.0171665		6704	13.3333	21.1667	2.33833	3.29663	0.0171665
301	890.7	780	327.4	431.2	23.5	637.5		301	666.033	364.067	172.306	180.397	0.442329		3001	22.8333	34.4333	3.58624	2.5543	0.0213206		8207	8.1	4.03333	0.665833	0.688799	0.00327596
302	366.5	4037.8	1829.2	214.1	2379.7	198		302	2077.83	930.6	1067.08	724.565	0.14753		1401	1046.8	480.967	101.015	37.7536	0.0234687		8706	3.26667	5.06667	0.717248	0.933333	0.0360216
403	761.2	2854	824.3	685.5	731	1019.5		403	1479.83	812	687.325	104.578	0.457778		3302	17.1	20.1333	1.85562	1.48137	0.0282236
502	32.2	7.8	19.6	18.1	62.5	30		502	19.8667	36.8667	7.04494	13.2691	0.487358		8706	3.26667	5.06667	0.717248	0.933333	0.0360216			C2	T2	C2	T2	TTEST
601	591.6	137.1	430.4	353.2	268.1	501.1		601	386.367	374.133	133.037	68.0708	0.924611		1501	243.567	153.433	38.5054	35.3417	0.0380335		1501	243.567	153.433	38.5054	35.3417	0.0380335
602	435.2	467.1	353.7	475.2	292.6	422.5		602	418.667	396.767	33.7634	54.2597	0.802222		4701	483.9	299.333	37.3733	25.6029	0.0578495		5401	128.1	301.667	28.365	30.8029	0.00785982
701	20.4	37.5	31.3	79.5	27.1	29.2		701	29.7333	45.2667	4.99811	17.1274	0.551926		1802	5.96667	19.3333	4.06708	3.03333	0.0588488
704	653.3	8780.4	1736.5	4593.2	351.2	1532.8		704	3723.4	2159.07	2547.76	1263.96	0.708867		4401	27.7	15.1667	8.09506	7.7357	0.0644508
802	14.2	1.8	6.9	16	5.6	6.4		802	7.63333	9.33333	3.5983	3.34132	0.304624		5701	16.9667	36.2667	3.20642	8.89988	0.0777156			C2	T2	C2	T2	TTEST
901	17.8	8	4.6	10.2	10.9	6.2		901	10.1333	9.1	3.95699	1.46401	0.784112		7301	15.5667	17.7333	2.29298	1.71399	0.0808531		1401	1046.8	480.967	101.015	37.7536	0.0234687
1101	23.5	26	17.9	17.4	28.5	15.7		1101	22.4667	20.5333	2.39467	4.01345	0.51817		1702	214.5	64.2667	44.6896	22.8743	0.0836344
1102	36.5	13.7	37.4	31.1	22.4	38.2		1102	29.2	30.5667	7.75435	4.56886	0.769528		8501	103.2	140.467	3.60971	11.8218	0.0900459
1201	112.6	35.3	23.3	175.3	113.2	194.2		1201	57.0667	160.9	27.9819	24.4661	0.091723		1201	57.0667	160.9	27.9819	24.4661	0.091723
1204	162.2	119.9	211.3	254	406.1	255.4		1204	164.467	305.167	26.4092	50.4683	0.197777		4603	60.0667	33.7667	14.4916	11.7025	0.0950222
1301	334	99.6	2114.5	202.9	191.4	823.8		1301	849.367	406.033	636.175	208.91	0.409592		6308	16.1	16.9667	0.655744	0.72188	0.0964375
1401	923.2	970.2	1247	406.1	526.9	509.9		1401	1046.8	480.967	101.015	37.7536	0.0234687		102	66.3667	191.033	22.3047	43.0278	0.0972737
1501	224.2	188.7	317.8	169.8	85.7	204.8		1501	243.567	153.433	38.5054	35.3417	0.0380335		4201	27.4	41.8	4.10041	8.31445	0.108674
1502	159.2	300.8	93	279.3	26.9	279		1502	184.333	195.067	61.2889	84.0834	0.947215		1605	8.83333	40.4333	4.39406	11.6542	0.112817
1601	363.6	1124.9	223.4	977.7	152	451		1601	570.633	526.9	280.073	241.361	0.935412		4702	325.067	241.833	18.6208	37.9647	0.115409
1603	30.5	32.4	24.9	8	65.9	38.2		1603	29.2667	37.3667	2.25117	16.7195	0.669813		6705	5.3	6.36667	0.208167	0.554777	0.121224
1605	9.3	1	16.2	63.5	26	31.8		1605	8.83333	40.4333	4.39406	11.6542	0.112817		7302	12.1	9.5	2.15716	1.4	0.122875
1702	174.8	165	303.7	20.3	97.2	75.3		1702	214.5	64.2667	44.6896	22.8743	0.0836344		6302	22.4333	26.6667	1.74865	1.81138	0.132069
1703	160.7	19.9	94.1	194.1	272.5	417.6		1703	91.5667	294.733	40.6652	65.4696	0.145459		6304	9.76667	7.7	0.384419	0.472582	0.135883
1802	14.1	2	1.8	22.9	13.3	21.8		1802	5.96667	19.3333	4.06708	3.03333	0.0588488		3201	52.3333	27.9	9.90696	0.87178	0.135973
1803	2652.3	2117.3	2983.8	3373.1	5070	2532.1		1803	2584.47	3658.4	252.426	746.387	0.394652		7102	53.3667	73.7	1.26667	9.33881	0.144045
1903	7.7	8.9	4.4	7.3	6.8	5.8		1903	7	6.63333	1.34536	0.440959	0.751472		5101	11.6667	16.2333	2.1489	1.9936	0.144535
1906	4.7	3.6	4.9	10.1	1.1	5		1906	4.4	5.4	0.404145	2.60576	0.708971		1703	91.5667	294.733	40.6652	65.4696	0.145459
2001	55.3	78.4	40.3	47.8	25.3	27.5		2001	58	33.5333	11.0811	7.16155	0.231365		302	2077.83	930.6	1067.08	724.565	0.14753
2101	34	43.2	27	5	11.4	39.5		2101	34.7333	18.6333	4.69089	10.5956	0.377769		6503	57.9	42.0667	9.8475	9.23857	0.14769
2102	105.6	106	89.6	104.9	79.9	76.5		2102	100.4	87.1	5.40123	8.95396	0.211396		3602	20.8	29.6333	2.50599	2.84156	0.147813
2105	25.2	38.2	22.1	45.1	40	23.1		2105	28.5	36.0667	4.93187	6.64839	0.344912		4805	7	4.6	0.802081	1.33167	0.148272
2106	196.6	484.8	270.4	319.4	171.9	265.6		2106	317.267	252.3	86.4334	43.0957	0.66527		7008	1609.03	2581.67	398.855	518.116	0.155835
2201	1.5	131.2	34.5	127.9	118.5	40.4		2201	55.7333	95.6	38.9173	27.7331	0.457032		2706	3.9	18.6333	1.04083	7.81672	0.163482
2202	73.9	76.9	69.5	53.5	51.1	42.7		2202	73.4333	49.1	2.1489	3.27414	0.00660686		7305	2.66667	3.76667	0.24037	0.296273	0.168478
2301	6236.6	303.2	308.1	513.5	1760.1	208.4		2301	2282.63	827.333	1976.98	474.627	0.573238		6706	8.7	5.96667	1.90788	1.28106	0.170064
2409	10.6	55	8.2	4.5	18.3	12.3		2409	24.6	11.7	15.2158	3.995	0.40304		6703	7.6	6.06667	1.10151	0.433333	0.178833
2410	34.7	125.5	10.8	31	30.7	31.3		2410	57	31	34.938	0.173205	0.536034		6501	46.6	37.6667	9.70069	9.96064	0.182615
2503	327.6	176.8	98.5	476.7	192.5	69.8		2503	200.967	246.333	67.2303	120.506	0.485233		5103	12.8667	33.7	2.1957	10.494	0.195964
2506	744.6	369.7	265	841.8	153.2	540.9		2506	459.767	511.967	145.589	199.307	0.751561		1204	164.467	305.167	26.4092	50.4683	0.197777
2507	969.8	271.3	705.5	841.2	334	691.7		2507	648.867	622.3	203.618	150.472	0.679863		103	68.7333	110.3	5.54897	25.7405	0.198482
2508	92.6	40.8	99.5	39.8	322.1	342.2		2508	77.6333	234.7	18.5241	97.6226	0.275045		8404	25.4667	8.2	6.95709	2.25389	0.201638
2602	31	73.6	210.1	14.8	80.9	155.9		2602	104.9	83.8667	54.0184	40.7591	0.361293		2102	100.4	87.1	5.40123	8.95396	0.211396
2604	9	9.6	20.7	19.9	17	9.2		2604	13.1	15.3667	3.80395	3.19496	0.775501		6202	9.9	11	1.20139	1.41539	0.212274
2606	62.3	74.1	52.1	40.3	61.1	75.5		2606	62.8333	58.9667	6.35645	10.2172	0.806712		3303	11.7	17.2	3.81182	1.87172	0.213134
2607	21	11	5.3	26.3	35.5	9.3		2607	12.4333	23.7	4.58851	7.6742	0.231226		1	2007.53	560.933	791.704	29.8481	0.213618
2701	33	68.2	55.1	145.3	40.5	22.4		2701	52.1	69.4	10.2715	38.308	0.75071		5203	21.3667	16.8667	1.97174	0.676593	0.22248
2703	11.3	9.7	16.8	13.3	19.6	9		2703	12.6	13.9667	2.15019	3.07806	0.814506		6502	13.2333	9.8	0.766667	2.38956	0.225082
2705	15.1	13	4.9	17	13	16.8		2705	11	15.6	3.10966	1.30128	0.338842		6404	23.9333	11.2667	3.96499	3.56854	0.227757
2706	4.4	5.4	1.9	26.5	26.4	3		2706	3.9	18.6333	1.04083	7.81672	0.163482		8203	1360.1	792.933	172.674	287.545	0.230559
2707	6.2	1.7	3.1	33.1	23.4	23.8		2707	3.66667	26.7667	1.32958	3.16877	0.00685037		2607	12.4333	23.7	4.58851	7.6742	0.231226
2709	2.1	9	4.1	4.5	15.8	2.5		2709	5.06667	7.6	2.04966	4.14045	0.40596		2001	58	33.5333	11.0811	7.16155	0.231365
2803	10.7	48.9	18.3	49.4	62.9	17.8		2803	25.9667	43.3667	11.6747	13.3642	0.267747		4502	171.7	247.067	27.5939	20.4334	0.237064
2804	6	20.9	2.9	5.4	10	8.6		2804	9.93333	8	5.55588	1.36137	0.728086		5504	71.6	65.8333	4.89115	1.94279	0.240373
2805	2.1	17.3	1.3	3	4	4.3		2805	6.9	3.76667	5.20513	0.392994	0.602813		6601	9.4	14.7	2.21209	2.0232	0.241385
2806	2.6	12.9	2	2	3.3	2.5		2806	5.83333	2.6	3.53758	0.378594	0.418557		7701	198.267	296.267	19.6299	71.8096	0.249634
2901	8	5.5	11.3	19	2	11.3		2901	8.26667	10.7667	1.67962	4.91472	0.624883		4803	29.3	24.9333	7.76938	5.8379	0.250719
3001	19	19.5	30	33.9	30.3	39.1		3001	22.8333	34.4333	3.58624	2.5543	0.0213206		3107	24.2333	74.1667	10.8772	20.5979	0.253341
3102	95.7	163.5	123	131.9	100	105.3		3102	127.4	112.4	19.6954	9.86931	0.65454		5403	66.1	43.7	11.2434	12.4467	0.255689
3103	37.2	33.8	126.8	56.3	1.9	96		3103	65.9333	51.4	30.4492	27.2746	0.478626		7211	11.4667	9.33333	2.01025	0.785988	0.263052
3104	63	38	72.7	78.6	13.5	84		3104	57.9	58.7	10.3365	22.6537	0.95554		2803	25.9667	43.3667	11.6747	13.3642	0.267747
3106	28.8	38.4	21.6	61.7	12.5	34.4		3106	29.6	36.2	4.86621	14.2313	0.738912		5402	159.7	124.5	36.1514	15.908	0.268047
3107	9.3	45.4	18	100.2	33.5	88.8		3107	24.2333	74.1667	10.8772	20.5979	0.253341		2508	77.6333	234.7	18.5241	97.6226	0.275045
3108	24.4	28	20.6	14.8	167.6	42.1		3108	24.3333	74.8333	2.13646	47.0481	0.382161		3504	107.7	39.1667	61.2096	17.5371	0.277928
3201	47.1	71.5	38.4	26.3	28.1	29.3		3201	52.3333	27.9	9.90696	0.87178	0.135973		8006	1120.5	1688.93	284.066	458.197	0.285545
3204	5.7	15.1	15	11.5	10.8	17.9		3204	11.9333	13.4	3.1168	2.25906	0.673509		6701	6.4	7.6	0.321455	0.929157	0.286254
3302	13.4	18.7	19.2	17.3	20.8	22.3		3302	17.1	20.1333	1.85562	1.48137	0.0282236		5505	54.4333	45.6	7.17991	1.36504	0.291411
3303	5	18.2	11.9	16.6	20.7	14.3		3303	11.7	17.2	3.81182	1.87172	0.213134		8001	350.733	749.233	85.0222	217.139	0.298201
3304	8.1	20.2	16.7	8.2	12.4	16.2		3304	15	12.2667	3.5949	2.31036	0.394335		6803	37.6	87.3	14.1536	29.9651	0.299033
3401	12.7	9.3	10.4	13.1	6.4	9.5		3401	10.8	9.66667	1.00167	1.93592	0.359061		3503	1196.03	2302.1	303.713	655.834	0.300858
3403	16.1	8.5	3.7	7.3	3.7	6.2		3403	9.43333	5.73333	3.60986	1.0651	0.379675		4806	6.53333	11.1667	1.56667	2.67727	0.301102
3405	13.3	20.6	17.7	5.2	28.1	19		3405	17.2	17.4333	2.12211	6.65691	0.963641		802	7.63333	9.33333	3.5983	3.34132	0.304624
3501	997.4	870.8	609.9	260.8	204.7	862.1		3501	826.033	442.533	114.079	210.407	0.351728		4101	23.7	54.8333	2.08087	24.0584	0.306568
3502	1948.1	1569.5	920.7	1676	799.7	1190.8		3502	1479.43	1222.17	299.984	253.452	0.481856		4501	90.5	26.2333	45.6843	1.70326	0.306642
3503	766.9	1038.3	1782.9	1688	3612.9	1605.4		3503	1196.03	2302.1	303.713	655.834	0.300858		7602	15.4667	10.8333	3.49301	0.470225	0.313386
3504	99	217.8	6.3	53.3	59.9	4.3		3504	107.7	39.1667	61.2096	17.5371	0.277928		9001	960.9	256.067	478.675	143.964	0.316082
3602	25.8	18.6	18	29.1	34.8	25		3602	20.8	29.6333	2.50599	2.84156	0.147813		4804	12.3333	7.03333	3.18346	1.03333	0.316778
3701	25.7	28.6	0.5	21.7	34.1	27.5		3701	18.2667	27.7667	8.92269	3.58205	0.409033		6003	1214.3	3101.53	434.708	995.06	0.317409
3703	82.9	50.6	47.6	40.3	13.4	71.1		3703	60.3667	41.6	11.2999	16.6692	0.469259		4103	165.933	116.4	25.6309	21.6957	0.318552
3704	189.9	271.5	288.2	253.7	294.3	217.9		3704	249.867	255.3	30.3684	22.0693	0.903611		6405	98.6667	59.6	7.47224	22.5027	0.322296
3802	2.8	3.5	3.1	1.6	3.6	4		3802	3.13333	3.06667	0.202759	0.742369	0.92319		4308	53.3667	121	19.087	33.3061	0.325768
3803	16.4	10	10.4	13.3	7.7	12.9		3803	12.2667	11.3	2.06989	1.8037	0.635932		6101	42.8667	43.9	5.45293	4.90951	0.32972
3901	1.6	5.8	3	3	2.6	3.7		3901	3.46667	3.1	1.23468	0.321455	0.821721		5002	65	44.6	8.65332	8.63153	0.3307
3902	5	4.6	6.2	5.1	4.6	4.1		3902	5.26667	4.6	0.48074	0.288675	0.450765		4601	47.3667	70.4333	7.40593	11.1872	0.33083
4002	257	258.8	222	115.2	193.6	252.5		4002	245.933	187.1	11.9779	39.7681	0.3592		5501	226.533	256.9	43.7874	66.1078	0.331955
4101	20	23.9	27.2	46.9	17.7	99.9		4101	23.7	54.8333	2.08087	24.0584	0.306568		7307	6.56667	2.63333	2.22286	1.38724	0.332918
4102	105.9	84.1	96.5	76.6	85.5	105.3		4102	95.5	89.1333	6.31295	8.48181	0.639922		202	68.6667	105.2	19.5988	27.7779	0.334928
4103	162.6	211.9	123.3	75.3	124.9	149		4103	165.933	116.4	25.6309	21.6957	0.318552		4309	189.333	432.533	98.8046	109.631	0.336864
4104	48.6	32.1	43.8	39.6	50.7	73		4104	41.5	54.4333	4.9	9.82078	0.37377		7101	9.73333	54.1	2.16205	35.915	0.338678
4106	91	160.7	183.6	259.5	126.3	149.2		4106	145.1	178.333	27.8461	41.1182	0.671792		2705	11	15.6	3.10966	1.30128	0.338842
4201	23.4	35.6	23.2	42	56.1	27.3		4201	27.4	41.8	4.10041	8.31445	0.108674		2105	28.5	36.0667	4.93187	6.64839	0.344912
4301	66.6	61.6	54.1	74.6	121.8	44.4		4301	60.7667	80.2667	3.63242	22.5224	0.450804		3501	826.033	442.533	114.079	210.407	0.351728
4305	43.5	4.7	40.3	13	12.6	54.5		4305	29.5	26.7	12.4344	13.9005	0.859666		3401	10.8	9.66667	1.00167	1.93592	0.359061
4308	71.8	15.2	73.1	86.6	187.6	88.8		4308	53.3667	121	19.087	33.3061	0.325768		4002	245.933	187.1	11.9779	39.7681	0.3592
4309	347.1	7.4	213.5	393.8	638.8	265		4309	189.333	432.533	98.8046	109.631	0.336864		2602	104.9	83.8667	54.0184	40.7591	0.361293
4401	39.5	31.4	12.2	29.8	12.2	3.5		4401	27.7	15.1667	8.09506	7.7357	0.0644508		6303	30.6333	78.9	8.74115	38.1849	0.3712
4402	106.2	305.6	69.6	97.4	128.3	77.8		4402	160.467	101.167	73.3318	14.6992	0.422024		6602	33.2333	27.0333	7.44252	2.00859	0.372102
4501	52.1	181.5	37.9	26.2	23.3	29.2		4501	90.5	26.2333	45.6843	1.70326	0.306642		4104	41.5	54.4333	4.9	9.82078	0.37377
4502	181.4	119.8	213.9	267.6	267.4	206.2		4502	171.7	247.067	27.5939	20.4334	0.237064		2101	34.7333	18.6333	4.69089	10.5956	0.377769
4503	35	66.6	25.1	24.4	68.1	28.3		4503	42.2333	40.2667	12.514	13.9621	0.695142		3403	9.43333	5.73333	3.60986	1.0651	0.379675
4601	43.8	36.7	61.6	65.5	91.8	54		4601	47.3667	70.4333	7.40593	11.1872	0.33083		3108	24.3333	74.8333	2.13646	47.0481	0.382161
4603	67.1	32.2	80.9	24.6	19.7	57		4603	60.0667	33.7667	14.4916	11.7025	0.0950222		7401	5.7	5.96667	0.251661	0.31798	0.382787
4605	43.4	86.1	90.5	83.7	38.4	59.7		4605	73.3333	60.6	15.0205	13.0847	0.683247		3304	15	12.2667	3.5949	2.31036	0.394335
4606	17	8.9	42.6	15.2	21.4	22.5		4606	22.8333	19.7	10.1562	2.2723	0.771377		1803	2584.47	3658.4	252.426	746.387	0.394652
4701	507.4	533.6	410.7	347	259.3	291.7		4701	483.9	299.333	37.3733	25.6029	0.0578495		2409	24.6	11.7	15.2158	3.995	0.40304
4702	292.6	357.1	325.5	233.4	311.4	180.7		4702	325.067	241.833	18.6208	37.9647	0.115409		2709	5.06667	7.6	2.04966	4.14045	0.40596
4704	21.1	47.8	27.9	12.1	24.9	35		4704	32.2667	24	8.0109	6.62596	0.440888		3701	18.2667	27.7667	8.92269	3.58205	0.409033
4705	5.1	6.9	4.2	6	7.6	3.8		4705	5.4	5.8	0.793725	1.10151	0.426618		1301	849.367	406.033	636.175	208.91	0.409592
4801	59	28.2	29.2	52.7	17.9	35.8		4801	38.8	35.4667	10.1041	10.0473	0.580417		7208	55.9333	129.5	21.0049	54.5467	0.410146
4803	42.5	15.6	29.8	32.7	13.5	28.6		4803	29.3	24.9333	7.76938	5.8379	0.250719		2806	5.83333	2.6	3.53758	0.378594	0.418557
4804	18.7	9.2	9.1	5.5	9	6.6		4804	12.3333	7.03333	3.18346	1.03333	0.316778		2	372.433	234.533	126.657	71.7094	0.421467
4805	7.9	5.4	7.7	3.8	2.8	7.2		4805	7	4.6	0.802081	1.33167	0.148272		4402	160.467	101.167	73.3318	14.6992	0.422024
4806	3.4	8.1	8.1	12.2	6.1	15.2		4806	6.53333	11.1667	1.56667	2.67727	0.301102		4705	5.4	5.8	0.793725	1.10151	0.426618
5002	53	81.8	60.2	44.5	29.7	59.6		5002	65	44.6	8.65332	8.63153	0.3307		4704	32.2667	24	8.0109	6.62596	0.440888
5003	244.3	228.4	271.4	156.3	286.5	194.9		5003	248.033	212.567	12.5526	38.6096	0.528462		6201	8.63333	11.5333	0.622718	2.86376	0.442205
5004	401.5	232.5	400.6	325.9	531.1	341.5		5004	344.867	399.5	56.1839	65.9539	0.698292		301	666.033	364.067	172.306	180.397	0.442329
5101	8.2	15.6	11.2	16.4	19.6	12.7		5101	11.6667	16.2333	2.1489	1.9936	0.144535		3902	5.26667	4.6	0.48074	0.288675	0.450765
5103	15.9	8.6	14.1	17.4	30.4	53.3		5103	12.8667	33.7	2.1957	10.494	0.195964		4301	60.7667	80.2667	3.63242	22.5224	0.450804
5104	132.3	430.1	285.6	288	300.7	277.1		5104	282.667	288.6	85.98	6.81934	0.949283		2201	55.7333	95.6	38.9173	27.7331	0.457032
5201	123.2	147.6	82.7	111.7	154.8	102.3		5201	117.833	122.933	18.9262	16.1627	0.629438		403	1479.83	812	687.325	104.578	0.457778
5203	25.1	20.6	18.4	16	16.4	18.2		5203	21.3667	16.8667	1.97174	0.676593	0.22248		7002	577.6	806.167	71.3328	194.509	0.462503
5401	162.9	149.5	71.9	310.1	350.3	244.6		5401	128.1	301.667	28.365	30.8029	0.00785982		3703	60.3667	41.6	11.2999	16.6692	0.469259
5402	216.9	92.8	169.4	138	92.8	142.7		5402	159.7	124.5	36.1514	15.908	0.268047		7306	7.03333	5.83333	1.06823	0.560753	0.470015
5403	86.9	63.1	48.3	59.3	19.1	52.7		5403	66.1	43.7	11.2434	12.4467	0.255689		3103	65.9333	51.4	30.4492	27.2746	0.478626
5404	14.9	95.5	14	21.9	28.4	16.4		5404	41.4667	22.2333	27.0179	3.46811	0.506522		3502	1479.43	1222.17	299.984	253.452	0.481856
5501	241	294.1	144.5	257.7	371	142		5501	226.533	256.9	43.7874	66.1078	0.331955		201	376.067	122.533	244.851	54.1352	0.483348
5502	54.8	6.1	32.7	24.5	16.6	29.2		5502	31.2	23.4333	14.0785	3.6762	0.582981		6001	66.4	73.3	9.8287	12.8265	0.483948
5503	33.3	62.8	20	31.3	25.8	27.1		5503	38.7	28.0667	12.6469	1.65965	0.511837		2503	200.967	246.333	67.2303	120.506	0.485233
5504	79.7	72.3	62.8	67.2	68.3	62		5504	71.6	65.8333	4.89115	1.94279	0.240373		502	19.8667	36.8667	7.04494	13.2691	0.487358
5505	63.7	59.3	40.3	48.3	44.6	43.9		5505	54.4333	45.6	7.17991	1.36504	0.291411		6301	88.6333	84.9	6.55396	8.62342	0.491487
5602	109.8	71.9	69.7	74.4	99.9	72.7		5602	83.8	82.3333	13.0155	8.79703	0.943841		8002	148.033	223.433	37.3983	61.3283	0.495914
5701	18.2	21.8	10.9	37.9	50.8	20.1		5701	16.9667	36.2667	3.20642	8.89988	0.0777156		5404	41.4667	22.2333	27.0179	3.46811	0.506522
5702	25.5	54.6	25.5	36	48.7	23.9		5702	35.2	36.2	9.7	7.15984	0.857443		5503	38.7	28.0667	12.6469	1.65965	0.511837
5704	64.2	65.6	32.1	84.9	96.2	54.6		5704	53.9667	78.5667	10.9408	12.4194	0.014975		1101	22.4667	20.5333	2.39467	4.01345	0.51817
5706	62.1	67.4	37.9	61.1	71.4	33.4		5706	55.8	55.3	9.07983	11.3465	0.858105		8605	17.3333	11.3333	6.30908	1.57198	0.518627
5801	8.4	6.4	3.5	9.3	4.9	6.3		5801	6.1	6.83333	1.42244	1.29786	0.615276		5003	248.033	212.567	12.5526	38.6096	0.528462
5802	9.2	7.6	6.7	8.4	6.4	10.8		5802	7.83333	8.53333	0.731057	1.27192	0.72104		8604	16.3333	6.56667	11.7913	1.4746	0.531475
5804	12.4	8	5.7	8	8.8	23.5		5804	8.7	13.4333	1.96554	5.03863	0.5533		2410	57	31	34.938	0.173205	0.536034
5805	8.2	3.3	7.2	7.2	7.6	4.8		5805	6.23333	6.53333	1.49481	0.874325	0.896593		7212	9.8	5.76667	5.06853	0.705534	0.549669
6001	46.8	77.5	74.9	54.7	97.9	67.3		6001	66.4	73.3	9.8287	12.8265	0.483948		701	29.7333	45.2667	4.99811	17.1274	0.551926
6003	1590.5	347.4	1705	2392.2	5066.5	1845.9		6003	1214.3	3101.53	434.708	995.06	0.317409		5804	8.7	13.4333	1.96554	5.03863	0.5533
6101	34.9	40.4	53.3	36	42.8	52.9		6101	42.8667	43.9	5.45293	4.90951	0.32972		6408	19.9	25.0667	6.27721	1.61692	0.556489
6102	45.4	33.8	38.4	15.6	82.8	50.9		6102	39.2	49.7667	3.37244	19.4072	0.688193		6802	15.9667	26.4	0.633333	15.6097	0.567303
6103	18.8	18.2	22.4	9.9	22.6	20.6		6103	19.8	17.7	1.31149	3.9425	0.639517		2301	2282.63	827.333	1976.98	474.627	0.573238
6201	9.1	7.4	9.4	16.3	11.9	6.4		6201	8.63333	11.5333	0.622718	2.86376	0.442205		4801	38.8	35.4667	10.1041	10.0473	0.580417
6202	8.8	12.3	8.6	10.9	13.5	8.6		6202	9.9	11	1.20139	1.41539	0.212274		5502	31.2	23.4333	14.0785	3.6762	0.582981
6301	81.2	101.7	83	83.7	100.4	70.6		6301	88.6333	84.9	6.55396	8.62342	0.491487		2805	6.9	3.76667	5.20513	0.392994	0.602813
6302	25.9	20.3	21.1	29	27.9	23.1		6302	22.4333	26.6667	1.74865	1.81138	0.132069		5801	6.1	6.83333	1.42244	1.29786	0.615276
6303	18.5	25.8	47.6	47.4	154.9	34.4		6303	30.6333	78.9	8.74115	38.1849	0.3712		6401	40.7333	35.9333	12.4438	10.7594	0.618928
6304	9	10.1	10.2	8.6	7.5	7		6304	9.76667	7.7	0.384419	0.472582	0.135883		2901	8.26667	10.7667	1.67962	4.91472	0.624883
6305	148.5	150.8	162.2	148.4	170.3	113.4		6305	153.833	144.033	4.23569	16.5701	0.677003		5201	117.833	122.933	18.9262	16.1627	0.629438
6306	15.2	7.5	17.9	16.4	10.3	10.7		6306	13.5333	12.4667	3.11573	1.97005	0.763682		3803	12.2667	11.3	2.06989	1.8037	0.635932
6307	18.7	13.3	12.4	15.7	13.5	17.3		6307	14.8	15.5	1.96723	1.10151	0.789102		6103	19.8	17.7	1.31149	3.9425	0.639517
6308	15.3	15.6	17.4	15.7	17	18.2		6308	16.1	16.9667	0.655744	0.72188	0.0964375		4102	95.5	89.1333	6.31295	8.48181	0.639922
6401	40.3	19.4	62.5	21.6	29.2	57		6401	40.7333	35.9333	12.4438	10.7594	0.618928		3102	127.4	112.4	19.6954	9.86931	0.65454
6402	304.1	374.6	170.9	265.4	305.5	225.8		6402	283.2	265.567	59.7245	23.0076	0.683066		2106	317.267	252.3	86.4334	43.0957	0.66527
6404	24.5	16.8	30.5	7.9	18.4	7.5		6404	23.9333	11.2667	3.96499	3.56854	0.227757		1603	29.2667	37.3667	2.25117	16.7195	0.669813
6405	90.7	113.6	91.7	82.7	14.6	81.5		6405	98.6667	59.6	7.47224	22.5027	0.322296		4106	145.1	178.333	27.8461	41.1182	0.671792
6408	12	15.4	32.3	28.3	23.4	23.5		6408	19.9	25.0667	6.27721	1.61692	0.556489		3204	11.9333	13.4	3.1168	2.25906	0.673509
6501	53.2	59.1	27.5	35.5	55.9	21.6		6501	46.6	37.6667	9.70069	9.96064	0.182615		6305	153.833	144.033	4.23569	16.5701	0.677003
6502	14	14	11.7	8.2	14.5	6.7		6502	13.2333	9.8	0.766667	2.38956	0.225082		2507	648.867	622.3	203.618	150.472	0.679863
6503	44.5	77.1	52.1	41.8	58.2	26.2		6503	57.9	42.0667	9.8475	9.23857	0.14769		6402	283.2	265.567	59.7245	23.0076	0.683066
6601	11.2	5	12	18.1	14.9	11.1		6601	9.4	14.7	2.21209	2.0232	0.241385		4605	73.3333	60.6	15.0205	13.0847	0.683247
6602	28.1	23.7	47.9	25.6	24.5	31		6602	33.2333	27.0333	7.44252	2.00859	0.372102		7209	13.6333	14.0333	1.74197	1.39563	0.684429
6603	2.7	2.8	4.6	1.2	5.2	2.6		6603	3.36667	3	0.617342	1.17189	0.816743		6102	39.2	49.7667	3.37244	19.4072	0.688193
6701	6.3	7	5.9	9.1	7.8	5.9		6701	6.4	7.6	0.321455	0.929157	0.286254		4503	42.2333	40.2667	12.514	13.9621	0.695142
6703	6.6	6.4	9.8	6.1	5.3	6.8		6703	7.6	6.06667	1.10151	0.433333	0.178833		5004	344.867	399.5	56.1839	65.9539	0.698292
6704	9.7	17.7	12.6	16.7	27.6	19.2		6704	13.3333	21.1667	2.33833	3.29663	0.0171665		704	3723.4	2159.07	2547.76	1263.96	0.708867
6705	5.7	5	5.2	7.4	6.2	5.5		6705	5.3	6.36667	0.208167	0.554777	0.121224		1906	4.4	5.4	0.404145	2.60576	0.708971
6706	6.5	7.1	12.5	6.3	3.6	8		6706	8.7	5.96667	1.90788	1.28106	0.170064		5802	7.83333	8.53333	0.731057	1.27192	0.72104
6802	16.6	16.6	14.7	57.4	7.7	14.1		6802	15.9667	26.4	0.633333	15.6097	0.567303		2804	9.93333	8	5.55588	1.36137	0.728086
6803	56.5	46.4	9.9	35.2	139	87.7		6803	37.6	87.3	14.1536	29.9651	0.299033		3106	29.6	36.2	4.86621	14.2313	0.738912
7002	566.1	460.2	706.5	583	1193.7	641.8		7002	577.6	806.167	71.3328	194.509	0.462503		2701	52.1	69.4	10.2715	38.308	0.75071
7008	1278.9	1145.2	2403	1562.8	2927.5	3254.7		7008	1609.03	2581.67	398.855	518.116	0.155835		1903	7	6.63333	1.34536	0.440959	0.751472
7101	5.7	10.4	13.1	16.4	125.9	20		7101	9.73333	54.1	2.16205	35.915	0.338678		2506	459.767	511.967	145.589	199.307	0.751561
7102	54.1	50.9	55.1	91.5	59.9	69.7		7102	53.3667	73.7	1.26667	9.33881	0.144045		6306	13.5333	12.4667	3.11573	1.97005	0.763682
7103	84.5	144	129.1	139.4	135.4	98.3		7103	119.2	124.367	17.8752	13.0844	0.859148		7601	5.8	6.16667	0.61101	0.491031	0.767323
7208	97.8	32	38	57.2	236.4	94.9		7208	55.9333	129.5	21.0049	54.5467	0.410146		1102	29.2	30.5667	7.75435	4.56886	0.769528
7209	11.6	12.2	17.1	13.7	11.8	16.6		7209	13.6333	14.0333	1.74197	1.39563	0.684429		4606	22.8333	19.7	10.1562	2.2723	0.771377
7211	8.5	10.6	15.3	7.8	9.8	10.4		7211	11.4667	9.33333	2.01025	0.785988	0.263052		2604	13.1	15.3667	3.80395	3.19496	0.775501
7212	19.9	5.5	4	4.7	5.5	7.1		7212	9.8	5.76667	5.06853	0.705534	0.549669		901	10.1333	9.1	3.95699	1.46401	0.784112
7301	13.9	12.7	20.1	17	15.2	21		7301	15.5667	17.7333	2.29298	1.71399	0.0808531		6307	14.8	15.5	1.96723	1.10151	0.789102
7302	12.7	8.1	15.5	10.9	6.7	10.9		7302	12.1	9.5	2.15716	1.4	0.122875		602	418.667	396.767	33.7634	54.2597	0.802222
7305	3	2.2	2.8	3.2	4.2	3.9		7305	2.66667	3.76667	0.24037	0.296273	0.168478		2606	62.8333	58.9667	6.35645	10.2172	0.806712
7306	5.2	7	8.9	5.6	6.9	5		7306	7.03333	5.83333	1.06823	0.560753	0.470015		8805	10.8667	8.26667	6.18636	5.77706	0.809818
7307	2.7	6.6	10.4	2.5	5.1	0.3		7307	6.56667	2.63333	2.22286	1.38724	0.332918		8102	44.8333	39.8667	12.1208	6.27092	0.812355
7401	5.9	6	5.2	5.7	6.6	5.6		7401	5.7	5.96667	0.251661	0.31798	0.382787		2703	12.6	13.9667	2.15019	3.07806	0.814506
7601	7	5	5.4	5.2	6.5	6.8		7601	5.8	6.16667	0.61101	0.491031	0.767323		6603	3.36667	3	0.617342	1.17189	0.816743
7602	15.5	9.4	21.5	9.9	11.2	11.4		7602	15.4667	10.8333	3.49301	0.470225	0.313386		3901	3.46667	3.1	1.23468	0.321455	0.821721
7701	222.5	212.9	159.4	266.9	432.7	189.2		7701	198.267	296.267	19.6299	71.8096	0.249634		5702	35.2	36.2	9.7	7.15984	0.857443
8001	474.1	187.7	390.4	315.1	976	956.6		8001	350.733	749.233	85.0222	217.139	0.298201		5706	55.8	55.3	9.07983	11.3465	0.858105
8002	135.1	90.7	218.3	151.2	345.4	173.7		8002	148.033	223.433	37.3983	61.3283	0.495914		7103	119.2	124.367	17.8752	13.0844	0.859148
8006	1188.3	598.1	1575.1	2522.4	942.3	1602.1		8006	1120.5	1688.93	284.066	458.197	0.285545		4305	29.5	26.7	12.4344	13.9005	0.859666
8101	17.2	5.9	21.1	17.1	14.7	12.3		8101	14.7333	14.7	4.5579	1.38564	0.995361		5805	6.23333	6.53333	1.49481	0.874325	0.896593
8102	20.6	56.4	57.5	52.4	33.2	34		8102	44.8333	39.8667	12.1208	6.27092	0.812355		3704	249.867	255.3	30.3684	22.0693	0.903611
8203	1023.2	1462.8	1594.3	657.1	1344.8	376.9		8203	1360.1	792.933	172.674	287.545	0.230559		3802	3.13333	3.06667	0.202759	0.742369	0.92319
8207	7	9.3	8	2.7	5	4.4		8207	8.1	4.03333	0.665833	0.688799	0.00327596		601	386.367	374.133	133.037	68.0708	0.924611
8404	13.4	37.5	25.5	12	4.2	8.4		8404	25.4667	8.2	6.95709	2.25389	0.201638		1601	570.633	526.9	280.073	241.361	0.935412
8501	97.7	110	101.9	153.9	150.6	116.9		8501	103.2	140.467	3.60971	11.8218	0.0900459		5602	83.8	82.3333	13.0155	8.79703	0.943841
8604	3.8	39.9	5.3	6.4	4.1	9.2		8604	16.3333	6.56667	11.7913	1.4746	0.531475		1502	184.333	195.067	61.2889	84.0834	0.947215
8605	20.4	26.4	5.2	9.2	10.4	14.4		8605	17.3333	11.3333	6.30908	1.57198	0.518627		5104	282.667	288.6	85.98	6.81934	0.949283
8706	2.5	2.6	4.7	3.6	4.8	6.8		8706	3.26667	5.06667	0.717248	0.933333	0.0360216		3104	57.9	58.7	10.3365	22.6537	0.95554
8805	8.4	22.6	1.6	19.8	1.9	3.1		8805	10.8667	8.26667	6.18636	5.77706	0.809818		3405	17.2	17.4333	2.12211	6.65691	0.963641
9001	497	1918.1	467.6	533.9	182.6	51.7		9001	960.9	256.067	478.675	143.964	0.316082		8101	14.7333	14.7	4.5579	1.38564	0.995361
C4-T4									Average		SE					Average		SE					Average		SE
SSP	C4-#2 -filter	C4-#3 -filter	C4-#4 -filter	T2-#2 -filter	T2-#3 -filter	T2-#4-filter		SSP	C4	T2	C4	T2	TTEST		SSP	C4	T2	C4	T2	TTEST		SSP	C4	T2	C4	T2	TTEST
1	575.3	543.3	1292.4	520.9	542.6	619.3		1	803.667	560.933	244.541	29.8481	0.377418		6404	48.8333	11.2667	4.5568	3.56854	0.000897125		502	13.9333	36.8667	11.5098	13.2691	0.0163798
2	212.2	361.1	299.6	166.2	159.5	377.9		2	290.967	234.533	43.1999	71.7094	0.557932		2001	135.3	33.5333	18.0831	7.16155	0.0117333		1903	12.3333	6.63333	1.30171	0.440959	0.0454372
102	214.9	389.2	45.4	259.1	111.4	202.6		102	216.5	191.033	99.2497	43.0278	0.863116		6603	6.16667	3	0.808977	1.17189	0.0144189		2409	15.6333	11.7	3.39231	3.995	0.0450899
103	244.7	80	35	96.7	160.1	74.1		103	119.9	110.3	63.7378	25.7405	0.903757		502	13.9333	36.8667	11.5098	13.2691	0.0163798		2707	3.36667	26.7667	1.20185	3.16877	0.0243957
201	565.3	320.7	191.5	151.9	17.6	198.1		201	359.167	122.533	109.607	54.1352	0.200509		3703	50.5667	41.6	15.8267	16.6692	0.0171413		3303	9	17.2	0.550757	1.87172	0.0405692
202	69.3	90.3	103.6	109	55.3	151.3		202	87.7333	105.2	9.98438	27.7779	0.575387		4502	58.6	247.067	12.0089	20.4334	0.0223715		3703	50.5667	41.6	15.8267	16.6692	0.0171413
301	5.6	439.9	73.4	431.2	23.5	637.5		301	172.967	364.067	134.894	180.397	0.596448		2707	3.36667	26.7667	1.20185	3.16877	0.0243957		5802	5.56667	8.53333	1.00388	1.27192	0.0270173
302	316.8	750.3	2363	214.1	2379.7	198		302	1143.37	930.6	622.524	724.565	0.864093		5802	5.56667	8.53333	1.00388	1.27192	0.0270173		6404	48.8333	11.2667	4.5568	3.56854	0.000897125
403	449.9	611.8	685.3	685.5	731	1019.5		403	582.333	812	69.533	104.578	0.0660294		4702	52.4333	241.833	14.0706	37.9647	0.0278366		6603	6.16667	3	0.808977	1.17189	0.0144189
502	1.1	36.9	3.8	18.1	62.5	30		502	13.9333	36.8667	11.5098	13.2691	0.0163798		2106	615.633	252.3	99.8414	43.0957	0.0289226
601	442.3	85.7	445.6	353.2	268.1	501.1		601	324.533	374.133	119.42	68.0708	0.591779		5402	67.5667	124.5	13.3392	15.908	0.0345317
602	1479.1	1409.8	588.7	475.2	292.6	422.5		602	1159.2	396.767	285.951	54.2597	0.126114		3704	81.7667	255.3	13.4112	22.0693	0.0386368
701	23.3	12.3	23.3	79.5	27.1	29.2		701	19.6333	45.2667	3.66667	17.1274	0.239949		3303	9	17.2	0.550757	1.87172	0.0405692
704	1496.9	8799.8	1008.5	4593.2	351.2	1532.8		704	3768.4	2159.07	2519.65	1263.96	0.690743		4106	481.633	178.333	103.405	41.1182	0.0406353
802	14.8	24.5	10.9	16	5.6	6.4		802	16.7333	9.33333	4.04324	3.34132	0.341539		2409	15.6333	11.7	3.39231	3.995	0.0450899
901	2.6	15.3	6.4	10.2	10.9	6.2		901	8.1	9.1	3.76342	1.46401	0.802819		3104	370.667	58.7	46.2199	22.6537	0.0453828			C4	T2	C4	T2	TTEST
1101	34.5	47.2	17.8	17.4	28.5	15.7		1101	33.1667	20.5333	8.51319	4.01345	0.139421		1903	12.3333	6.63333	1.30171	0.440959	0.0454372		2001	135.3	33.5333	18.0831	7.16155	0.0117333
1102	24.7	51.2	46.5	31.1	22.4	38.2		1102	40.8	30.5667	8.16354	4.56886	0.421667		7103	257.167	124.367	34.0514	13.0844	0.0486956		2106	615.633	252.3	99.8414	43.0957	0.0289226
1201	710.7	133.3	63.3	175.3	113.2	194.2		1201	302.433	160.9	205.131	24.4661	0.555527		4501	51.4667	26.2333	4.2881	1.70326	0.0519611		3104	370.667	58.7	46.2199	22.6537	0.0453828
1204	316.1	227.7	197.1	254	406.1	255.4		1204	246.967	305.167	35.6775	50.4683	0.490087		2607	13.2667	23.7	6.64187	7.6742	0.0564024		3704	81.7667	255.3	13.4112	22.0693	0.0386368
1301	327.8	4322.1	2073.9	202.9	191.4	823.8		1301	2241.27	406.033	1156.09	208.91	0.263764		7701	39.6667	296.267	8.41295	71.8096	0.0583169		4106	481.633	178.333	103.405	41.1182	0.0406353
1401	435.4	955	328.7	406.1	526.9	509.9		1401	573.033	480.967	193.451	37.7536	0.657649		5201	57.7333	122.933	5.89048	16.1627	0.0640803		4502	58.6	247.067	12.0089	20.4334	0.0223715
1501	798	627.6	297.7	169.8	85.7	204.8		1501	574.433	153.433	146.85	35.3417	0.126524		2202	58.3667	49.1	5.55468	3.27414	0.065988		4702	52.4333	241.833	14.0706	37.9647	0.0278366
1502	302.6	262.3	232	279.3	26.9	279		1502	265.633	195.067	20.4485	84.0834	0.493209		403	582.333	812	69.533	104.578	0.0660294		5402	67.5667	124.5	13.3392	15.908	0.0345317
1601	414.8	381.8	515.7	977.7	152	451		1601	437.433	526.9	40.2761	241.361	0.746561		6304	13.7667	7.7	1.90992	0.472582	0.0673654		7103	257.167	124.367	34.0514	13.0844	0.0486956
1603	12.7	101.4	30.1	8	65.9	38.2		1603	48.0667	37.3667	27.1356	16.7195	0.495214		5004	618.7	399.5	126.979	65.9539	0.0695941
1605	38.3	88.6	30.6	63.5	26	31.8		1605	52.5	40.4333	18.1864	11.6542	0.690335		5704	29.6667	78.5667	5.2505	12.4194	0.0726037
1702	104.6	307.4	680.7	20.3	97.2	75.3		1702	364.233	64.2667	168.716	22.8743	0.196197		8207	51.2667	4.03333	13.6456	0.688799	0.0759505
1703	121	42	262.7	194.1	272.5	417.6		1703	141.9	294.733	64.5619	65.4696	0.0782008		5401	111.967	301.667	26.0757	30.8029	0.0762805
1802	11.8	12.2	15.9	22.9	13.3	21.8		1802	13.3	19.3333	1.30512	3.03333	0.171857		1703	141.9	294.733	64.5619	65.4696	0.0782008
1803	2067.5	2446.8	1639.9	3373.1	5070	2532.1		1803	2051.4	3658.4	233.071	746.387	0.0912726		5702	22.5	36.2	3.01054	7.15984	0.085752
1903	14.5	10	12.5	7.3	6.8	5.8		1903	12.3333	6.63333	1.30171	0.440959	0.0454372		5706	34.7	55.3	6.94766	11.3465	0.0863884
1906	3.8	12	12.7	10.1	1.1	5		1906	9.5	5.4	2.85715	2.60576	0.5188		2102	334.533	87.1	72.5048	8.95396	0.0892631
2001	171.3	120.3	114.3	47.8	25.3	27.5		2001	135.3	33.5333	18.0831	7.16155	0.0117333		1803	2051.4	3658.4	233.071	746.387	0.0912726
2101	56	37.2	20.7	5	11.4	39.5		2101	37.9667	18.6333	10.1974	10.5956	0.443445		4701	147.433	299.333	24.1264	25.6029	0.0916225
2102	217.5	467.2	318.9	104.9	79.9	76.5		2102	334.533	87.1	72.5048	8.95396	0.0892631		6704	30.5667	21.1667	6.36064	3.29663	0.0919746
2105	8.1	35.1	21	45.1	40	23.1		2105	21.4	36.0667	7.79679	6.64839	0.320439		6803	9.63333	87.3	4.42204	29.9651	0.0933269
2106	809	475.8	562.1	319.4	171.9	265.6		2106	615.633	252.3	99.8414	43.0957	0.0289226		4301	38.0667	80.2667	11.1992	22.5224	0.0941132
2201	251.8	51.8	79.2	127.9	118.5	40.4		2201	127.6	95.6	62.6017	27.7331	0.620279		3503	218.667	2302.1	65.7998	655.834	0.101164
2202	67.6	59.1	48.4	53.5	51.1	42.7		2202	58.3667	49.1	5.55468	3.27414	0.065988		6301	168.1	84.9	23.4307	8.62342	0.101219
2301	1032.1	679.7	546	513.5	1760.1	208.4		2301	752.6	827.333	144.982	474.627	0.896036		7102	139.233	73.7	31.8507	9.33881	0.108318
2409	10.1	21.8	15	4.5	18.3	12.3		2409	15.6333	11.7	3.39231	3.995	0.0450899		2602	596.633	83.8667	226.472	40.7591	0.11051
2410	46.1	60.2	33.2	31	30.7	31.3		2410	46.5	31	7.79679	0.173205	0.191226		7305	5.96667	3.76667	0.523874	0.296273	0.112634
2503	247.7	318.9	171	476.7	192.5	69.8		2503	245.867	246.333	42.7049	120.506	0.997118		3201	58.6	27.9	10.4886	0.87178	0.113956
2506	199.5	3072.4	946.2	841.8	153.2	540.9		2506	1406.03	511.967	860.615	199.307	0.486613		2604	66.7	15.3667	21.1133	3.19496	0.12187
2507	136.3	1171.1	332.9	841.2	334	691.7		2507	546.767	622.3	317.284	150.472	0.886402		3502	339.733	1222.17	94.0555	253.452	0.123869
2508	301.5	382.1	404.8	39.8	322.1	342.2		2508	362.8	234.7	31.3427	97.6226	0.195202		5701	10.8333	36.2667	2.46599	8.89988	0.123886
2602	181.3	647.8	960.8	14.8	80.9	155.9		2602	596.633	83.8667	226.472	40.7591	0.11051		6502	18.9333	9.8	2.22286	2.38956	0.124086
2604	107.2	36.1	56.8	19.9	17	9.2		2604	66.7	15.3667	21.1133	3.19496	0.12187		602	1159.2	396.767	285.951	54.2597	0.126114
2606	49.7	4.6	93.1	40.3	61.1	75.5		2606	49.1333	58.9667	25.5493	10.2172	0.715756		1501	574.433	153.433	146.85	35.3417	0.126524
2607	11.1	25.7	3	26.3	35.5	9.3		2607	13.2667	23.7	6.64187	7.6742	0.0564024		4605	17.8	60.6	4.9	13.0847	0.127319
2701	146.8	9.7	178.3	145.3	40.5	22.4		2701	111.6	69.4	51.7551	38.308	0.540068		3106	172	36.2	45.1275	14.2313	0.127868
2703	37.8	5.6	43.3	13.3	19.6	9		2703	28.9	13.9667	11.7577	3.07806	0.417652		4309	108.067	432.533	21.6167	109.631	0.131975
2705	36.5	9.8	23.1	17	13	16.8		2705	23.1333	15.6	7.70764	1.30128	0.370896		5501	73.4333	256.9	10.3419	66.1078	0.1339
2706	5.1	6.8	1.4	26.5	26.4	3		2706	4.43333	18.6333	1.59409	7.81672	0.153742		8001	240.3	749.233	27.6055	217.139	0.136516
2707	2.7	5.7	1.7	33.1	23.4	23.8		2707	3.36667	26.7667	1.20185	3.16877	0.0243957		4201	25.8333	41.8	9.45187	8.31445	0.136744
2709	3.9	6.5	4.1	4.5	15.8	2.5		2709	4.83333	7.6	0.835331	4.14045	0.493214		1101	33.1667	20.5333	8.51319	4.01345	0.139421
2803	20.3	9.3	90.4	49.4	62.9	17.8		2803	40	43.3667	25.3993	13.3642	0.938501		6305	116.433	144.033	14.3845	16.5701	0.145477
2804	5.9	6.6	8.1	5.4	10	8.6		2804	6.86667	8	0.648931	1.36137	0.434745		5103	13.5333	33.7	1.68259	10.494	0.149706
2805	5.3	11.9	3.2	3	4	4.3		2805	6.8	3.76667	2.62107	0.392994	0.367093		3102	302.2	112.4	92.606	9.86931	0.151
2806	2.2	4.2	1.9	2	3.3	2.5		2806	2.76667	2.6	0.72188	0.378594	0.737568		2706	4.43333	18.6333	1.59409	7.81672	0.153742
2901	5.2	15	3.2	19	2	11.3		2901	7.8	10.7667	3.646	4.91472	0.750765		6501	14.0667	37.6667	2.24524	9.96064	0.160137
3001	31.1	63	68.1	33.9	30.3	39.1		3001	54.0667	34.4333	11.5773	2.5543	0.223546		7306	7.93333	5.83333	0.926163	0.560753	0.160448
3102	482.7	247.9	176	131.9	100	105.3		3102	302.2	112.4	92.606	9.86931	0.151		4002	111.533	187.1	4.91743	39.7681	0.163271
3103	524	116.2	195	56.3	1.9	96		3103	278.4	51.4	124.889	27.2746	0.20011		1802	13.3	19.3333	1.30512	3.03333	0.171857
3104	323.5	463.1	325.4	78.6	13.5	84		3104	370.667	58.7	46.2199	22.6537	0.0453828		6703	24.8	6.06667	8.55823	0.433333	0.171977
3106	164.6	253.6	97.8	61.7	12.5	34.4		3106	172	36.2	45.1275	14.2313	0.127868		3902	7.06667	4.6	0.940449	0.288675	0.17869
3107	27.7	33.5	13.9	100.2	33.5	88.8		3107	25.0333	74.1667	5.81301	20.5979	0.183612		4601	27.8667	70.4333	9.87275	11.1872	0.180211
3108	5.7	70.8	2.4	14.8	167.6	42.1		3108	26.3	74.8333	22.2704	47.0481	0.199558		3107	25.0333	74.1667	5.81301	20.5979	0.183612
3201	78.4	54.7	42.7	26.3	28.1	29.3		3201	58.6	27.9	10.4886	0.87178	0.113956		4402	43.6333	101.167	15.512	14.6992	0.186284
3204	9.1	16.8	11.4	11.5	10.8	17.9		3204	12.4333	13.4	2.28206	2.25906	0.817328		2410	46.5	31	7.79679	0.173205	0.191226
3302	19.8	34.6	13.9	17.3	20.8	22.3		3302	22.7667	20.1333	6.15693	1.48137	0.720998		4102	289.633	89.1333	105.548	8.48181	0.192519
3303	9.9	9.1	8	16.6	20.7	14.3		3303	9	17.2	0.550757	1.87172	0.0405692		7307	26.4333	2.63333	12.1932	1.38724	0.194772
3304	13.9	16.8	11.4	8.2	12.4	16.2		3304	14.0333	12.2667	1.56027	2.31036	0.646407		2508	362.8	234.7	31.3427	97.6226	0.195202
3401	8.8	14.7	7.8	13.1	6.4	9.5		3401	10.4333	9.66667	2.15278	1.93592	0.860236		1702	364.233	64.2667	168.716	22.8743	0.196197
3403	3.6	15.1	6.1	7.3	3.7	6.2		3403	8.26667	5.73333	3.49205	1.0651	0.633912		6402	240.167	265.567	11.2419	23.0076	0.196366
3405	10.5	10	6	5.2	28.1	19		3405	8.83333	17.4333	1.424	6.65691	0.349715		4308	33.4333	121	12.5926	33.3061	0.19645
3501	4278.7	575.9	1097.4	260.8	204.7	862.1		3501	1984	442.533	1157.18	210.407	0.339439		8101	24.4667	14.7	4.54948	1.38564	0.198006
3502	152.8	451.4	415	1676	799.7	1190.8		3502	339.733	1222.17	94.0555	253.452	0.123869		3108	26.3	74.8333	22.2704	47.0481	0.199558
3503	239	95.9	321.1	1688	3612.9	1605.4		3503	218.667	2302.1	65.7998	655.834	0.101164		3103	278.4	51.4	124.889	27.2746	0.20011
3504	45.1	51.3	101.4	53.3	59.9	4.3		3504	65.9333	39.1667	17.8234	17.5371	0.526077		201	359.167	122.533	109.607	54.1352	0.200509
3602	9.8	39.7	16.6	29.1	34.8	25		3602	22.0333	29.6333	9.04882	2.84156	0.390901		4704	14.4	24	4.43959	6.62596	0.200573
3701	13.1	37.3	13.2	21.7	34.1	27.5		3701	21.2	27.7667	8.05005	3.58205	0.330594		4103	248.967	116.4	70.8725	21.6957	0.213865
3703	47.7	24.7	79.3	40.3	13.4	71.1		3703	50.5667	41.6	15.8267	16.6692	0.0171413		6503	19.7333	42.0667	3.34182	9.23857	0.217547
3704	75.1	62.6	107.6	253.7	294.3	217.9		3704	81.7667	255.3	13.4112	22.0693	0.0386368		3001	54.0667	34.4333	11.5773	2.5543	0.223546
3802	0.8	5.4	3.9	1.6	3.6	4		3802	3.36667	3.06667	1.35442	0.742369	0.736545		8102	26.7333	39.8667	2.38491	6.27092	0.232017
3803	6.1	11.9	11.9	13.3	7.7	12.9		3803	9.96667	11.3	1.93333	1.8037	0.724915		5602	43.6667	82.3333	14.1082	8.79703	0.232692
3901	2.9	2	5.1	3	2.6	3.7		3901	3.33333	3.1	0.920748	0.321455	0.735236		9001	148.3	256.067	79.4408	143.964	0.237027
3902	5.2	7.8	8.2	5.1	4.6	4.1		3902	7.06667	4.6	0.940449	0.288675	0.17869		701	19.6333	45.2667	3.66667	17.1274	0.239949
4002	103.7	110.3	120.6	115.2	193.6	252.5		4002	111.533	187.1	4.91743	39.7681	0.163271		4101	23.1667	54.8333	4.56265	24.0584	0.245807
4101	21.7	16.1	31.7	46.9	17.7	99.9		4101	23.1667	54.8333	4.56265	24.0584	0.245807		6401	81.4	35.9333	32.338	10.7594	0.258109
4102	384.3	78.9	405.7	76.6	85.5	105.3		4102	289.633	89.1333	105.548	8.48181	0.192519		8002	96.7	223.433	21.0505	61.3283	0.258691
4103	200.8	388.5	157.6	75.3	124.9	149		4103	248.967	116.4	70.8725	21.6957	0.213865		6307	21.5667	15.5	2.82213	1.10151	0.261771
4104	80.3	37.5	41.2	39.6	50.7	73		4104	53	54.4333	13.6917	9.82078	0.953431		6003	1086.6	3101.53	405.643	995.06	0.263499
4106	678.3	327.9	438.7	259.5	126.3	149.2		4106	481.633	178.333	103.405	41.1182	0.0406353		1301	2241.27	406.033	1156.09	208.91	0.263764
4201	13.1	44.3	20.1	42	56.1	27.3		4201	25.8333	41.8	9.45187	8.31445	0.136744		7212	6.96667	5.76667	0.218581	0.705534	0.273283
4301	24.6	60.3	29.3	74.6	121.8	44.4		4301	38.0667	80.2667	11.1992	22.5224	0.0941132		8006	1306.03	1688.93	405.933	458.197	0.273546
4305	26.7	9.1	18.9	13	12.6	54.5		4305	18.2333	26.7	5.09161	13.9005	0.617163		6706	16.4333	5.96667	7.48027	1.28106	0.275219
4308	44.6	8.3	47.4	86.6	187.6	88.8		4308	33.4333	121	12.5926	33.3061	0.19645		5003	333.767	212.567	67.7251	38.6096	0.289945
4309	114.3	67.9	142	393.8	638.8	265		4309	108.067	432.533	21.6167	109.631	0.131975		7401	6.36667	5.96667	0.578312	0.31798	0.300146
4401	41.4	4.3	47.9	29.8	12.2	3.5		4401	31.2	15.1667	13.5803	7.7357	0.403622		7101	5.13333	54.1	1.65764	35.915	0.310423
4402	63.2	13	54.7	97.4	128.3	77.8		4402	43.6333	101.167	15.512	14.6992	0.186284		6308	20.1667	16.9667	1.88886	0.72188	0.310938
4501	52.2	58.5	43.7	26.2	23.3	29.2		4501	51.4667	26.2333	4.2881	1.70326	0.0519611		6303	54.7333	78.9	20.2957	38.1849	0.313894
4502	69.8	34.6	71.4	267.6	267.4	206.2		4502	58.6	247.067	12.0089	20.4334	0.0223715		8203	413.9	792.933	127.729	287.545	0.317164
4503	91.7	31.6	98.8	24.4	68.1	28.3		4503	74.0333	40.2667	21.3154	13.9621	0.438049		2105	21.4	36.0667	7.79679	6.64839	0.320439
4601	30	9.8	43.8	65.5	91.8	54		4601	27.8667	70.4333	9.87275	11.1872	0.180211		3701	21.2	27.7667	8.05005	3.58205	0.330594
4603	27.3	15.7	32.3	24.6	19.7	57		4603	25.1	33.7667	4.91664	11.7025	0.403541		5504	41.5333	65.8333	17.7483	1.94279	0.334088
4605	8.4	20.1	24.9	83.7	38.4	59.7		4605	17.8	60.6	4.9	13.0847	0.127319		8805	0.8	8.26667	0.251661	5.77706	0.334306
4606	14.1	174.8	18.4	15.2	21.4	22.5		4606	69.1	19.7	52.8646	2.2723	0.442434		5505	30.4667	45.6	12.5466	1.36504	0.336091
4701	107.3	190.7	144.3	347	259.3	291.7		4701	147.433	299.333	24.1264	25.6029	0.0916225		3501	1984	442.533	1157.18	210.407	0.339439
4702	27.5	76.2	53.6	233.4	311.4	180.7		4702	52.4333	241.833	14.0706	37.9647	0.0278366		802	16.7333	9.33333	4.04324	3.34132	0.341539
4704	6.3	21.6	15.3	12.1	24.9	35		4704	14.4	24	4.43959	6.62596	0.200573		5002	62.2	44.6	6.10765	8.63153	0.347817
4705	4.7	8.7	4.9	6	7.6	3.8		4705	6.1	5.8	1.30128	1.10151	0.743693		3405	8.83333	17.4333	1.424	6.65691	0.349715
4801	33.2	28.6	48.2	52.7	17.9	35.8		4801	36.6667	35.4667	5.91758	10.0473	0.918382		6705	4.56667	6.36667	1.61486	0.554777	0.357416
4803	27.4	28.2	35.6	32.7	13.5	28.6		4803	30.4	24.9333	2.61024	5.8379	0.447012		2805	6.8	3.76667	2.62107	0.392994	0.367093
4804	8.2	8.2	5.7	5.5	9	6.6		4804	7.36667	7.03333	0.833333	1.03333	0.804708		2705	23.1333	15.6	7.70764	1.30128	0.370896
4805	7.4	5.6	5.6	3.8	2.8	7.2		4805	6.2	4.6	0.6	1.33167	0.426618		7208	117.733	129.5	55.7392	54.5467	0.372731
4806	5.8	10.3	11.3	12.2	6.1	15.2		4806	9.13333	11.1667	1.69148	2.67727	0.590068		1	803.667	560.933	244.541	29.8481	0.377418
5002	57.6	74.3	54.7	44.5	29.7	59.6		5002	62.2	44.6	6.10765	8.63153	0.347817		5801	11.6	6.83333	3.2078	1.29786	0.389441
5003	445.9	343.5	211.9	156.3	286.5	194.9		5003	333.767	212.567	67.7251	38.6096	0.289945		3602	22.0333	29.6333	9.04882	2.84156	0.390901
5004	472.2	871.6	512.3	325.9	531.1	341.5		5004	618.7	399.5	126.979	65.9539	0.0695941		7008	1992.63	2581.67	123.458	518.116	0.396094
5101	19.4	1.7	10.9	16.4	19.6	12.7		5101	10.6667	16.2333	5.11088	1.9936	0.471357		7602	22.6333	10.8333	10.7605	0.470225	0.398637
5103	11.2	12.6	16.8	17.4	30.4	53.3		5103	13.5333	33.7	1.68259	10.494	0.149706		7002	483.067	806.167	113.69	194.509	0.402998
5104	156.8	534.8	211.6	288	300.7	277.1		5104	301.067	288.6	117.932	6.81934	0.921832		4603	25.1	33.7667	4.91664	11.7025	0.403541
5201	46.8	59.4	67	111.7	154.8	102.3		5201	57.7333	122.933	5.89048	16.1627	0.0640803		4401	31.2	15.1667	13.5803	7.7357	0.403622
5203	13.5	26.8	11.8	16	16.4	18.2		5203	17.3667	16.8667	4.74213	0.676593	0.930522		6602	49.2	27.0333	21.9948	2.00859	0.406139
5401	126.6	61.3	148	310.1	350.3	244.6		5401	111.967	301.667	26.0757	30.8029	0.0762805		5805	13.5333	6.53333	6.03389	0.874325	0.408152
5402	59.6	49.5	93.6	138	92.8	142.7		5402	67.5667	124.5	13.3392	15.908	0.0345317		6405	46.6667	59.6	13.3972	22.5027	0.416885
5403	29.6	31.1	43.9	59.3	19.1	52.7		5403	34.8667	43.7	4.53738	12.4467	0.539433		2703	28.9	13.9667	11.7577	3.07806	0.417652
5404	6.3	37.5	14.4	21.9	28.4	16.4		5404	19.4	22.2333	9.34719	3.46811	0.729922		5502	18.1333	23.4333	8.39471	3.6762	0.419286
5501	85	52.8	82.5	257.7	371	142		5501	73.4333	256.9	10.3419	66.1078	0.1339		1102	40.8	30.5667	8.16354	4.56886	0.421667
5502	13.6	6.4	34.4	24.5	16.6	29.2		5502	18.1333	23.4333	8.39471	3.6762	0.419286		7209	21.7667	14.0333	8.24345	1.39563	0.421833
5503	25.8	20.9	35.1	31.3	25.8	27.1		5503	27.2667	28.0667	4.16427	1.65965	0.872582		4805	6.2	4.6	0.6	1.33167	0.426618
5504	54.1	6.5	64	67.2	68.3	62		5504	41.5333	65.8333	17.7483	1.94279	0.334088		2804	6.86667	8	0.648931	1.36137	0.434745
5505	44	5.4	42	48.3	44.6	43.9		5505	30.4667	45.6	12.5466	1.36504	0.336091		4503	74.0333	40.2667	21.3154	13.9621	0.438049
5602	52.7	16	62.3	74.4	99.9	72.7		5602	43.6667	82.3333	14.1082	8.79703	0.232692		4606	69.1	19.7	52.8646	2.2723	0.442434
5701	6	12.4	14.1	37.9	50.8	20.1		5701	10.8333	36.2667	2.46599	8.89988	0.123886		2101	37.9667	18.6333	10.1974	10.5956	0.443445
5702	21	28.3	18.2	36	48.7	23.9		5702	22.5	36.2	3.01054	7.15984	0.085752		4803	30.4	24.9333	2.61024	5.8379	0.447012
5704	19.3	36.3	33.4	84.9	96.2	54.6		5704	29.6667	78.5667	5.2505	12.4194	0.0726037		5101	10.6667	16.2333	5.11088	1.9936	0.471357
5706	30.8	48.2	25.1	61.1	71.4	33.4		5706	34.7	55.3	6.94766	11.3465	0.0863884		2506	1406.03	511.967	860.615	199.307	0.486613
5801	7.4	17.9	9.5	9.3	4.9	6.3		5801	11.6	6.83333	3.2078	1.29786	0.389441		1204	246.967	305.167	35.6775	50.4683	0.490087
5802	6.2	3.6	6.9	8.4	6.4	10.8		5802	5.56667	8.53333	1.00388	1.27192	0.0270173		1502	265.633	195.067	20.4485	84.0834	0.493209
5804	19.4	7.4	12.9	8	8.8	23.5		5804	13.2333	13.4333	3.46811	5.03863	0.977836		2709	4.83333	7.6	0.835331	4.14045	0.493214
5805	3	13.7	23.9	7.2	7.6	4.8		5805	13.5333	6.53333	6.03389	0.874325	0.408152		1603	48.0667	37.3667	27.1356	16.7195	0.495214
6001	50	77.4	80.2	54.7	97.9	67.3		6001	69.2	73.3	9.63397	12.8265	0.712177		7211	7.8	9.33333	1.21244	0.785988	0.49792
6003	738.3	626.2	1895.3	2392.2	5066.5	1845.9		6003	1086.6	3101.53	405.643	995.06	0.263499		6408	22.3667	25.0667	2.98124	1.61692	0.500656
6101	35.4	59.1	35.1	36	42.8	52.9		6101	43.2	43.9	7.95047	4.90951	0.949781		6701	6.7	7.6	0.251661	0.929157	0.517318
6102	60.4	33.5	23.6	15.6	82.8	50.9		6102	39.1667	49.7667	10.9946	19.4072	0.744975		1906	9.5	5.4	2.85715	2.60576	0.5188
6103	19.2	42.2	6.9	9.9	22.6	20.6		6103	22.7667	17.7	10.3451	3.9425	0.657975		3504	65.9333	39.1667	17.8234	17.5371	0.526077
6201	6.9	15.1	17.1	16.3	11.9	6.4		6201	13.0333	11.5333	3.12054	2.86376	0.82202		5403	34.8667	43.7	4.53738	12.4467	0.539433
6202	9.7	18	8.4	10.9	13.5	8.6		6202	12.0333	11	3.00684	1.41539	0.616053		2701	111.6	69.4	51.7551	38.308	0.540068
6301	129.1	165.1	210.1	83.7	100.4	70.6		6301	168.1	84.9	23.4307	8.62342	0.101219		8404	10.6	8.2	3.40196	2.25389	0.541392
6302	21.2	56.7	19.2	29	27.9	23.1		6302	32.3667	26.6667	12.1804	1.81138	0.67191		1201	302.433	160.9	205.131	24.4661	0.555527
6303	41.9	94.5	27.8	47.4	154.9	34.4		6303	54.7333	78.9	20.2957	38.1849	0.313894		2	290.967	234.533	43.1999	71.7094	0.557932
6304	15.1	16.2	10	8.6	7.5	7		6304	13.7667	7.7	1.90992	0.472582	0.0673654		202	87.7333	105.2	9.98438	27.7779	0.575387
6305	99.2	145	105.1	148.4	170.3	113.4		6305	116.433	144.033	14.3845	16.5701	0.145477		4806	9.13333	11.1667	1.69148	2.67727	0.590068
6306	12.2	17	11.2	16.4	10.3	10.7		6306	13.4667	12.4667	1.7901	1.97005	0.7814		8706	8.56667	5.06667	4.95793	0.933333	0.590291
6307	20.5	26.9	17.3	15.7	13.5	17.3		6307	21.5667	15.5	2.82213	1.10151	0.261771		601	324.533	374.133	119.42	68.0708	0.591779
6308	20.6	23.2	16.7	15.7	17	18.2		6308	20.1667	16.9667	1.88886	0.72188	0.310938		301	172.967	364.067	134.894	180.397	0.596448
6401	104.7	17.5	122	21.6	29.2	57		6401	81.4	35.9333	32.338	10.7594	0.258109		6202	12.0333	11	3.00684	1.41539	0.616053
6402	248.6	254	217.9	265.4	305.5	225.8		6402	240.167	265.567	11.2419	23.0076	0.196366		4305	18.2333	26.7	5.09161	13.9005	0.617163
6404	43.5	57.9	45.1	7.9	18.4	7.5		6404	48.8333	11.2667	4.5568	3.56854	0.000897125		2201	127.6	95.6	62.6017	27.7331	0.620279
6405	47.2	23.2	69.6	82.7	14.6	81.5		6405	46.6667	59.6	13.3972	22.5027	0.416885		3403	8.26667	5.73333	3.49205	1.0651	0.633912
6408	22.8	27.3	17	28.3	23.4	23.5		6408	22.3667	25.0667	2.98124	1.61692	0.500656		3304	14.0333	12.2667	1.56027	2.31036	0.646407
6501	9.9	14.7	17.6	35.5	55.9	21.6		6501	14.0667	37.6667	2.24524	9.96064	0.160137		1401	573.033	480.967	193.451	37.7536	0.657649
6502	15.1	18.9	22.8	8.2	14.5	6.7		6502	18.9333	9.8	2.22286	2.38956	0.124086		6103	22.7667	17.7	10.3451	3.9425	0.657975
6503	20.5	13.6	25.1	41.8	58.2	26.2		6503	19.7333	42.0667	3.34182	9.23857	0.217547		6302	32.3667	26.6667	12.1804	1.81138	0.67191
6601	22.2	7.7	18.2	18.1	14.9	11.1		6601	16.0333	14.7	4.32371	2.0232	0.788351		1605	52.5	40.4333	18.1864	11.6542	0.690335
6602	80	6.6	61	25.6	24.5	31		6602	49.2	27.0333	21.9948	2.00859	0.406139		704	3768.4	2159.07	2519.65	1263.96	0.690743
6603	4.8	7.6	6.1	1.2	5.2	2.6		6603	6.16667	3	0.808977	1.17189	0.0144189		6001	69.2	73.3	9.63397	12.8265	0.712177
6701	6.2	6.9	7	9.1	7.8	5.9		6701	6.7	7.6	0.251661	0.929157	0.517318		2606	49.1333	58.9667	25.5493	10.2172	0.715756
6703	18.7	41.7	14	6.1	5.3	6.8		6703	24.8	6.06667	8.55823	0.433333	0.171977		3302	22.7667	20.1333	6.15693	1.48137	0.720998
6704	21.7	42.9	27.1	16.7	27.6	19.2		6704	30.5667	21.1667	6.36064	3.29663	0.0919746		3803	9.96667	11.3	1.93333	1.8037	0.724915
6705	6.7	1.4	5.6	7.4	6.2	5.5		6705	4.56667	6.36667	1.61486	0.554777	0.357416		5404	19.4	22.2333	9.34719	3.46811	0.729922
6706	30.7	5.4	13.2	6.3	3.6	8		6706	16.4333	5.96667	7.48027	1.28106	0.275219		3901	3.33333	3.1	0.920748	0.321455	0.735236
6802	9.2	24.7	22.6	57.4	7.7	14.1		6802	18.8333	26.4	4.85467	15.6097	0.74705		3802	3.36667	3.06667	1.35442	0.742369	0.736545
6803	2.2	17.5	9.2	35.2	139	87.7		6803	9.63333	87.3	4.42204	29.9651	0.0933269		2806	2.76667	2.6	0.72188	0.378594	0.737568
7002	645.1	263.9	540.2	583	1193.7	641.8		7002	483.067	806.167	113.69	194.509	0.402998		4705	6.1	5.8	1.30128	1.10151	0.743693
7008	2072.3	1750.4	2155.2	1562.8	2927.5	3254.7		7008	1992.63	2581.67	123.458	518.116	0.396094		6102	39.1667	49.7667	10.9946	19.4072	0.744975
7101	8.3	4.4	2.7	16.4	125.9	20		7101	5.13333	54.1	1.65764	35.915	0.310423		1601	437.433	526.9	40.2761	241.361	0.746561
7102	187.7	79.2	150.8	91.5	59.9	69.7		7102	139.233	73.7	31.8507	9.33881	0.108318		6802	18.8333	26.4	4.85467	15.6097	0.74705
7103	324.6	215.2	231.7	139.4	135.4	98.3		7103	257.167	124.367	34.0514	13.0844	0.0486956		2901	7.8	10.7667	3.646	4.91472	0.750765
7208	60.6	229.2	63.4	57.2	236.4	94.9		7208	117.733	129.5	55.7392	54.5467	0.372731		6306	13.4667	12.4667	1.7901	1.97005	0.7814
7209	35.5	7	22.8	13.7	11.8	16.6		7209	21.7667	14.0333	8.24345	1.39563	0.421833		6601	16.0333	14.7	4.32371	2.0232	0.788351
7211	9.9	5.7	7.8	7.8	9.8	10.4		7211	7.8	9.33333	1.21244	0.785988	0.49792		8605	9.33333	11.3333	5.66284	1.57198	0.794204
7212	6.8	7.4	6.7	4.7	5.5	7.1		7212	6.96667	5.76667	0.218581	0.705534	0.273283		901	8.1	9.1	3.76342	1.46401	0.802819
7301	17.1	17.6	17	17	15.2	21		7301	17.2333	17.7333	0.185592	1.71399	0.81439		4804	7.36667	7.03333	0.833333	1.03333	0.804708
7302	8.6	11.7	8.9	10.9	6.7	10.9		7302	9.73333	9.5	0.98714	1.4	0.930983		7301	17.2333	17.7333	0.185592	1.71399	0.81439
7305	6.8	5	6.1	3.2	4.2	3.9		7305	5.96667	3.76667	0.523874	0.296273	0.112634		3204	12.4333	13.4	2.28206	2.25906	0.817328
7306	9.6	7.8	6.4	5.6	6.9	5		7306	7.93333	5.83333	0.926163	0.560753	0.160448		8501	136.467	140.467	10.9699	11.8218	0.82067
7307	50.8	13.4	15.1	2.5	5.1	0.3		7307	26.4333	2.63333	12.1932	1.38724	0.194772		6201	13.0333	11.5333	3.12054	2.86376	0.82202
7401	5.6	7.5	6	5.7	6.6	5.6		7401	6.36667	5.96667	0.578312	0.31798	0.300146		3401	10.4333	9.66667	2.15278	1.93592	0.860236
7601	5.4	7.5	5.8	5.2	6.5	6.8		7601	6.23333	6.16667	0.643774	0.491031	0.919155		102	216.5	191.033	99.2497	43.0278	0.863116
7602	39.1	2.4	26.4	9.9	11.2	11.4		7602	22.6333	10.8333	10.7605	0.470225	0.398637		302	1143.37	930.6	622.524	724.565	0.864093
7701	28	56	35	266.9	432.7	189.2		7701	39.6667	296.267	8.41295	71.8096	0.0583169		5503	27.2667	28.0667	4.16427	1.65965	0.872582
8001	221.8	204.5	294.6	315.1	976	956.6		8001	240.3	749.233	27.6055	217.139	0.136516		2507	546.767	622.3	317.284	150.472	0.886402
8002	106.3	56.4	127.4	151.2	345.4	173.7		8002	96.7	223.433	21.0505	61.3283	0.258691		8604	7.46667	6.56667	5.36667	1.4746	0.88798
8006	1731.9	494.5	1691.7	2522.4	942.3	1602.1		8006	1306.03	1688.93	405.933	458.197	0.273546		2301	752.6	827.333	144.982	474.627	0.896036
8101	26.4	15.8	31.2	17.1	14.7	12.3		8101	24.4667	14.7	4.54948	1.38564	0.198006		103	119.9	110.3	63.7378	25.7405	0.903757
8102	24.5	31.5	24.2	52.4	33.2	34		8102	26.7333	39.8667	2.38491	6.27092	0.232017		4801	36.6667	35.4667	5.91758	10.0473	0.918382
8203	641.8	399.9	200	657.1	1344.8	376.9		8203	413.9	792.933	127.729	287.545	0.317164		7601	6.23333	6.16667	0.643774	0.491031	0.919155
8207	63.9	65.9	24	2.7	5	4.4		8207	51.2667	4.03333	13.6456	0.688799	0.0759505		5104	301.067	288.6	117.932	6.81934	0.921832
8404	9.4	5.4	17	12	4.2	8.4		8404	10.6	8.2	3.40196	2.25389	0.541392		5203	17.3667	16.8667	4.74213	0.676593	0.930522
8501	155.4	117.4	136.6	153.9	150.6	116.9		8501	136.467	140.467	10.9699	11.8218	0.82067		7302	9.73333	9.5	0.98714	1.4	0.930983
8604	18.2	2.1	2.1	6.4	4.1	9.2		8604	7.46667	6.56667	5.36667	1.4746	0.88798		2803	40	43.3667	25.3993	13.3642	0.938501
8605	20.6	2.7	4.7	9.2	10.4	14.4		8605	9.33333	11.3333	5.66284	1.57198	0.794204		6101	43.2	43.9	7.95047	4.90951	0.949781
8706	17.9	1	6.8	3.6	4.8	6.8		8706	8.56667	5.06667	4.95793	0.933333	0.590291		4104	53	54.4333	13.6917	9.82078	0.953431
8805	0.5	0.6	1.3	19.8	1.9	3.1		8805	0.8	8.26667	0.251661	5.77706	0.334306		5804	13.2333	13.4333	3.46811	5.03863	0.977836
9001	300.7	111	33.2	533.9	182.6	51.7		9001	148.3	256.067	79.4408	143.964	0.237027		2503	245.867	246.333	42.7049	120.506	0.997118
