# Supplementary material for: Proteomic and Biochemical Analyses of the Cotyledon and Root of Flooding-Stressed Soybean Plants
Source: PLoS One. 2013 Jun 14;8(6):e65301. doi: 10.1371/journal.pone.0065301 (PMC3683008; doi:10.1371/journal.pone.0065301)
Supplement: Video S2 — Video detailing X-ray computed tomography analysis of the cotyledon of a 4-day-old soybean plant after 2 days of flooding. (ZIP) [file pone.0065301.s013.zip]

Archive with 1 entries (1 files):
- movie S2.avi
